# Supplementary material for: Monte Carlo analysis of an ODE Model of the Sea Urchin Endomesoderm Network
Source: BMC Syst Biol. 2009 Aug 23;3:83. doi: 10.1186/1752-0509-3-83 (PMC2739852; doi:10.1186/1752-0509-3-83)
Supplement: Additional file 2 — All detected TPEs. All TPEs for all timepoints and territories. [file 1752-0509-3-83-S2.xls]

## Sheet: Simtable_text
		14				19				25				33				45				66
gene	perturbation	t	e	m	p	t	e	m	p	t	e	m	p	t	e	m	p	t	e	m	p	t	e	m	p
Alx1	Alx1_KO	down	N/A	N/A	down	down	N/A	N/A	down	down	N/A	N/A	down	down	N/A	N/A	down	down	N/A	N/A	down	down	N/A	N/A	down
	Alx1_MOE	up	up	up	up	up	up	up	up	up	up	up	up	up	up	up	up	up	up	up	up	up	up	up	up
	Blimp1_KO	none	N/A	N/A	none	none	N/A	N/A	none	none	N/A	N/A	none	none	N/A	N/A	none	none	N/A	N/A	none	none	N/A	N/A	none
	Bra_KO	none	N/A	N/A	none	none	N/A	N/A	none	none	N/A	N/A	none	none	N/A	N/A	none	none	N/A	N/A	none	none	N/A	N/A	none
	Brn_KO	none	N/A	N/A	none	none	N/A	N/A	none	none	N/A	N/A	none	none	N/A	N/A	none	none	N/A	N/A	none	none	N/A	N/A	none
	Dri_KO	none	N/A	N/A	none	none	N/A	N/A	none	none	N/A	N/A	none	none	N/A	N/A	none	none	N/A	N/A	none	none	N/A	N/A	none
	Ets1_KO	none	N/A	N/A	none	none	N/A	N/A	none	none	N/A	N/A	none	none	N/A	N/A	none	none	N/A	N/A	none	down	N/A	N/A	down
	Eve_KO	none	N/A	N/A	none	none	N/A	N/A	none	none	N/A	N/A	none	none	N/A	N/A	none	none	N/A	N/A	none	none	N/A	N/A	none
	FoxA_KO	none	N/A	N/A	none	none	N/A	N/A	none	none	N/A	N/A	none	none	N/A	N/A	none	none	N/A	N/A	none	none	N/A	N/A	none
	FoxB_KO	none	N/A	N/A	none	none	N/A	N/A	none	none	N/A	N/A	none	none	N/A	N/A	none	none	N/A	N/A	none	none	N/A	N/A	none
	GataC_KO	none	N/A	N/A	none	none	N/A	N/A	none	none	N/A	N/A	none	none	N/A	N/A	none	none	N/A	N/A	none	none	N/A	N/A	none
	GataE_KO	none	N/A	N/A	none	none	N/A	N/A	none	none	N/A	N/A	none	none	N/A	N/A	none	none	N/A	N/A	none	none	N/A	N/A	none
	Gcm_KO	none	N/A	N/A	none	none	N/A	N/A	none	none	N/A	N/A	none	none	N/A	N/A	none	none	N/A	N/A	none	none	N/A	N/A	none
	Hnf6_KO	none	N/A	N/A	none	none	N/A	N/A	none	none	N/A	N/A	none	none	N/A	N/A	none	none	N/A	N/A	none	none	N/A	N/A	none
	Hox_KO	none	N/A	N/A	none	none	N/A	N/A	none	none	N/A	N/A	none	none	N/A	N/A	none	none	N/A	N/A	none	none	N/A	N/A	none
	Otx_KO	none	N/A	N/A	none	none	N/A	N/A	none	none	N/A	N/A	none	none	N/A	N/A	none	none	N/A	N/A	none	none	N/A	N/A	none
	Pmar1_KO	down	N/A	N/A	down	down	N/A	N/A	down	down	N/A	N/A	down	down	N/A	N/A	down	down	N/A	N/A	down	down	N/A	N/A	down
	Pmar1_MOE	up	N/A	N/A	up	up	N/A	N/A	up	up	N/A	N/A	up	up	N/A	N/A	up	up	N/A	N/A	up	up	N/A	N/A	up
	Snail_KO	none	N/A	N/A	none	none	N/A	N/A	none	none	N/A	N/A	none	none	N/A	N/A	none	none	N/A	N/A	none	none	N/A	N/A	none
	SoxB1_KO	none	N/A	N/A	none	none	N/A	N/A	none	none	N/A	N/A	none	none	N/A	N/A	none	none	N/A	N/A	none	none	N/A	N/A	none
	SoxB1_MOE	none	N/A	N/A	none	none	N/A	N/A	none	none	N/A	N/A	none	none	N/A	N/A	none	none	N/A	N/A	none	none	N/A	N/A	none
	TBr_KO	none	N/A	N/A	none	none	N/A	N/A	none	none	N/A	N/A	none	none	N/A	N/A	none	none	N/A	N/A	none	none	N/A	N/A	none
Apobec	Alx1_KO	none	none	none	none	none	none	none	none	none	none	none	none	none	none	none	none	none	none	none	none	none	none	none	none
	Alx1_MOE	none	none	none	none	none	none	none	none	none	none	none	none	none	none	none	none	none	none	none	none	none	none	none	none
	Blimp1_KO	up	up	up	up	up	up	up	up	up	up	up	up	up	up	up	up	up	up	up	up	up	up	up	up
	Bra_KO	down	down	down	down	down	down	down	down	down	down	down	down	down	down	down	down	down	down	down	down	down	down	down	down
	Brn_KO	none	none	none	none	none	none	none	none	none	none	none	none	none	none	none	none	none	none	none	none	none	none	none	none
	Dri_KO	none	none	none	none	none	none	none	none	none	none	none	none	none	none	none	none	none	none	none	none	none	none	none	none
	Ets1_KO	none	none	none	none	none	none	none	none	none	none	none	none	none	none	none	none	none	none	none	none	none	none	none	none
	Eve_KO	up	up	up	up	up	up	up	up	up	up	up	up	up	up	up	up	up	up	up	up	up	up	up	up
	FoxA_KO	none	none	none	none	none	none	none	none	none	none	none	none	none	none	none	none	none	none	none	none	none	none	none	none
	FoxB_KO	none	none	none	none	none	none	none	none	none	none	none	none	none	none	none	none	none	none	none	none	none	none	none	none
	GataC_KO	none	none	none	none	none	none	none	none	none	none	none	none	none	none	none	none	none	none	none	none	none	none	none	none
	GataE_KO	none	none	none	none	none	none	none	none	none	none	none	none	none	none	none	none	none	none	none	none	none	none	none	none
	Gcm_KO	none	none	none	none	none	none	none	none	none	none	none	none	none	none	none	none	none	none	none	none	none	none	none	none
	Hnf6_KO	none	none	none	none	none	none	none	none	none	none	none	none	none	none	none	none	none	none	none	none	none	none	none	none
	Hox_KO	up	up	up	up	up	up	up	up	up	up	up	up	up	up	up	up	up	up	up	up	up	up	up	up
	Otx_KO	none	none	none	none	none	none	none	none	none	none	none	none	none	none	none	none	none	none	none	none	none	none	none	none
	Pmar1_KO	none	none	none	none	none	none	none	none	none	none	none	none	none	none	none	none	none	none	none	none	none	none	none	none
	Pmar1_MOE	none	none	none	none	none	none	none	none	none	none	none	none	none	none	none	none	none	none	none	none	none	none	none	none
	Snail_KO	none	none	none	none	none	none	none	none	none	none	none	none	none	none	none	none	none	none	none	none	none	none	none	none
	SoxB1_KO	none	none	none	none	none	none	none	none	none	none	none	none	none	none	none	none	none	none	none	none	none	none	none	none
	SoxB1_MOE	none	none	none	none	none	none	none	none	none	none	none	none	none	none	none	none	none	none	none	none	none	none	none	none
	TBr_KO	none	none	none	none	none	none	none	none	none	none	none	none	none	none	none	none	none	none	none	none	none	none	none	none
Blimp1	Alx1_KO	none	none	none	none	none	none	none	none	none	none	none	none	none	none	none	none	none	none	none	none	none	none	none	none
	Alx1_MOE	none	none	none	none	none	none	none	none	none	none	none	none	none	none	none	none	none	none	none	none	none	none	none	none
	Blimp1_KO	down	down	down	down	down	down	down	down	down	down	down	down	down	down	down	down	down	down	down	down	down	down	down	down
	Bra_KO	none	none	none	none	none	none	none	none	none	none	none	none	none	none	none	none	none	none	none	none	none	none	none	none
	Brn_KO	down	down	down	down	down	down	down	down	down	down	none	down	down	down	down	down	down	down	down	down	down	down	down	down
	Dri_KO	none	none	none	none	none	none	none	none	none	none	none	none	none	none	none	none	none	none	none	none	none	none	none	none
	Ets1_KO	none	none	none	none	none	none	none	none	none	none	none	none	none	none	none	none	none	none	none	none	none	none	none	none
	Eve_KO	down	down	down	down	down	down	down	down	down	down	down	down	down	down	down	down	none	none	none	none	none	none	none	none
	FoxA_KO	none	none	none	none	none	none	none	none	none	none	none	none	none	none	none	none	none	none	none	none	none	none	none	none
	FoxB_KO	none	none	none	none	none	none	none	none	none	none	none	none	none	none	none	none	none	none	none	none	none	none	none	none
	GataC_KO	none	none	none	none	none	none	none	none	none	none	none	none	none	none	none	none	none	none	none	none	none	none	none	none
	GataE_KO	down	down	down	down	down	down	down	down	down	down	down	down	down	down	down	down	down	down	down	down	down	down	down	down
	Gcm_KO	none	none	none	none	none	none	none	none	none	none	none	none	none	none	none	none	none	none	none	none	none	none	none	none
	Hnf6_KO	none	none	none	none	none	none	none	none	none	none	none	none	none	none	none	none	none	none	none	none	none	none	none	none
	Hox_KO	up	up	up	up	up	up	up	up	up	up	up	up	up	up	up	up	up	up	up	up	up	up	up	up
	Otx_KO	none	none	none	none	none	none	none	none	none	none	none	none	none	none	none	none	none	none	none	none	none	none	none	none
	Pmar1_KO	none	none	none	none	none	none	none	none	none	none	none	none	none	none	none	none	none	none	none	none	none	none	none	none
	Pmar1_MOE	none	none	none	none	none	none	none	none	none	none	none	none	none	none	none	none	none	none	none	none	none	none	none	none
	Snail_KO	none	none	none	none	none	none	none	none	none	none	none	none	none	none	none	none	none	none	none	none	none	none	none	none
	SoxB1_KO	none	none	none	none	none	none	none	none	none	none	none	none	none	none	none	none	none	none	none	none	none	none	none	none
	SoxB1_MOE	none	none	none	none	none	none	none	none	none	none	none	none	none	none	none	none	none	none	none	none	none	none	none	none
	TBr_KO	none	none	none	none	none	none	none	none	none	none	none	none	none	none	none	none	none	none	none	none	none	none	none	none
Bra	Alx1_KO	none	none	none	none	none	none	none	none	none	none	none	none	none	none	none	none	none	none	none	none	none	none	none	none
	Alx1_MOE	none	none	none	none	none	none	none	none	none	none	none	none	none	none	none	none	none	none	none	none	none	none	none	none
	Blimp1_KO	none	none	none	none	none	none	none	none	none	none	none	none	none	none	none	none	none	none	none	none	none	none	none	none
	Bra_KO	down	down	down	down	down	down	down	down	down	down	down	down	down	down	down	down	down	down	down	down	down	down	down	down
	Brn_KO	none	none	none	none	none	none	none	none	none	none	none	none	none	none	none	none	none	none	none	none	none	none	none	none
	Dri_KO	none	none	none	none	none	none	none	none	none	none	none	none	none	none	none	none	none	none	none	none	none	none	none	none
	Ets1_KO	none	none	none	none	none	none	none	none	none	none	none	none	none	none	none	none	none	none	none	none	none	none	none	none
	Eve_KO	none	none	none	none	none	none	none	none	none	none	none	none	none	none	none	none	none	none	none	none	none	none	none	none
	FoxA_KO	none	none	none	none	none	none	none	none	none	none	none	none	none	none	none	none	none	none	none	none	none	none	none	none
	FoxB_KO	none	none	none	none	none	none	none	none	none	none	none	none	none	none	none	none	none	none	none	none	none	none	none	none
	GataC_KO	none	none	none	none	none	none	none	none	none	none	none	none	none	none	none	none	none	none	none	none	none	none	none	none
	GataE_KO	down	down	down	down	down	down	down	down	down	down	down	down	down	down	down	down	down	down	down	down	down	down	down	down
	Gcm_KO	none	none	none	none	none	none	none	none	none	none	none	none	none	none	none	none	none	none	none	none	none	none	none	none
	Hnf6_KO	none	none	none	none	none	none	none	none	none	none	none	none	none	none	none	none	none	none	none	none	none	none	none	none
	Hox_KO	up	none	none	up	up	up	up	up	up	up	up	up	up	up	up	up	up	up	up	up	up	up	up	up
	Otx_KO	none	none	none	none	none	none	none	none	none	none	none	none	none	none	none	none	none	none	none	none	none	none	down	none
	Pmar1_KO	none	none	none	none	none	none	none	none	none	none	none	none	none	none	none	none	none	none	none	none	none	none	none	none
	Pmar1_MOE	none	none	none	none	none	none	none	none	none	none	none	none	none	none	none	none	none	none	none	none	none	none	none	none
	Snail_KO	none	none	none	none	none	none	none	none	none	none	none	none	none	none	none	none	none	none	none	none	none	none	none	none
	SoxB1_KO	none	none	none	none	none	none	none	none	none	none	none	none	none	none	none	none	none	none	none	none	none	none	none	none
	SoxB1_MOE	none	none	none	none	none	none	none	none	none	none	none	none	none	none	none	none	none	none	none	none	none	none	none	none
	TBr_KO	none	none	none	none	none	none	none	none	none	none	none	none	none	none	none	none	none	none	none	none	none	none	none	none
Brn	Alx1_KO	none	none	none	none	none	none	none	none	none	none	none	none	none	none	none	none	none	none	none	none	none	none	none	none
	Alx1_MOE	none	none	none	none	none	none	none	none	none	none	none	none	none	none	none	none	none	none	none	none	none	none	none	none
	Blimp1_KO	none	none	none	none	none	none	none	none	none	none	none	none	up	up	none	up	up	up	up	up	up	up	up	up
	Bra_KO	none	none	none	none	none	none	none	none	none	none	none	none	none	none	none	none	none	none	none	none	none	none	none	none
	Brn_KO	down	down	down	down	down	down	down	down	down	down	down	down	down	down	down	down	down	down	down	down	down	down	down	down
	Dri_KO	none	none	none	none	none	none	none	none	none	none	none	none	none	none	none	none	none	none	none	none	none	none	none	none
	Ets1_KO	none	none	none	none	none	none	none	none	none	none	none	none	none	none	none	none	none	none	none	none	none	none	none	none
	Eve_KO	none	none	none	none	none	none	none	none	none	none	none	none	none	none	none	none	up	up	none	up	up	up	up	up
	FoxA_KO	none	none	none	none	none	none	none	none	none	none	none	none	none	none	none	none	none	none	none	none	none	none	none	none
	FoxB_KO	none	none	none	none	none	none	none	none	none	none	none	none	none	none	none	none	none	none	none	none	none	none	none	none
	GataC_KO	none	none	none	none	none	none	none	none	none	none	none	none	none	none	none	none	none	none	none	none	none	none	none	none
	GataE_KO	down	down	down	down	down	down	down	down	down	down	down	down	down	down	down	down	down	down	down	down	down	down	down	down
	Gcm_KO	none	none	none	none	none	none	none	none	none	none	none	none	none	none	none	none	none	none	none	none	none	none	none	none
	Hnf6_KO	none	none	none	none	none	none	none	none	none	none	none	none	none	none	none	none	none	none	none	none	none	none	none	none
	Hox_KO	up	up	up	up	up	up	up	up	up	up	up	up	up	up	up	up	up	up	up	up	up	up	up	up
	Otx_KO	none	none	none	none	none	none	none	none	none	none	none	none	none	none	none	none	none	none	none	none	none	none	none	none
	Pmar1_KO	none	none	none	none	none	none	none	none	none	none	none	none	none	none	none	none	none	none	none	none	none	none	none	none
	Pmar1_MOE	none	none	none	none	none	none	none	none	none	none	none	none	none	none	none	none	none	none	none	none	none	none	none	none
	Snail_KO	none	none	none	none	none	none	none	none	none	none	none	none	none	none	none	none	none	none	none	none	none	none	none	none
	SoxB1_KO	none	none	none	none	none	none	none	none	none	none	none	none	none	none	none	none	none	none	none	none	none	none	none	none
	SoxB1_MOE	none	none	none	none	none	none	none	none	none	none	none	none	none	none	none	none	none	none	none	none	none	none	none	none
	TBr_KO	none	none	none	none	none	none	none	none	none	none	none	none	none	none	none	none	none	none	none	none	none	none	none	none
CAPK	Alx1_KO	none	N/A	none	N/A	none	N/A	none	N/A	none	N/A	none	N/A	none	N/A	none	N/A	none	N/A	none	N/A	none	N/A	none	N/A
	Alx1_MOE	none	N/A	none	N/A	none	N/A	none	N/A	none	N/A	none	N/A	none	N/A	none	N/A	none	N/A	none	N/A	none	N/A	none	N/A
	Blimp1_KO	none	N/A	none	N/A	none	N/A	none	N/A	none	N/A	none	N/A	none	N/A	none	N/A	none	N/A	none	N/A	none	N/A	none	N/A
	Bra_KO	down	N/A	down	N/A	down	N/A	down	N/A	down	N/A	down	N/A	down	N/A	down	N/A	down	N/A	down	N/A	down	N/A	down	N/A
	Brn_KO	none	N/A	none	N/A	none	N/A	none	N/A	none	N/A	none	N/A	none	N/A	none	N/A	none	N/A	none	N/A	none	N/A	none	N/A
	Dri_KO	none	N/A	none	N/A	none	N/A	none	N/A	none	N/A	none	N/A	none	N/A	none	N/A	none	N/A	none	N/A	none	N/A	none	N/A
	Ets1_KO	none	N/A	none	N/A	none	N/A	none	N/A	none	N/A	none	N/A	none	N/A	none	N/A	none	N/A	none	N/A	none	N/A	none	N/A
	Eve_KO	none	N/A	none	N/A	none	N/A	none	N/A	none	N/A	none	N/A	none	N/A	none	N/A	none	N/A	none	N/A	none	N/A	none	N/A
	FoxA_KO	none	N/A	none	N/A	none	N/A	none	N/A	none	N/A	none	N/A	none	N/A	none	N/A	none	N/A	none	N/A	none	N/A	none	N/A
	FoxB_KO	none	N/A	none	N/A	none	N/A	none	N/A	none	N/A	none	N/A	none	N/A	none	N/A	none	N/A	none	N/A	none	N/A	none	N/A
	GataC_KO	none	N/A	none	N/A	none	N/A	none	N/A	none	N/A	none	N/A	none	N/A	none	N/A	none	N/A	none	N/A	none	N/A	none	N/A
	GataE_KO	none	N/A	none	N/A	none	N/A	none	N/A	none	N/A	none	N/A	none	N/A	none	N/A	none	N/A	none	N/A	none	N/A	none	N/A
	Gcm_KO	none	N/A	none	N/A	none	N/A	none	N/A	none	N/A	none	N/A	none	N/A	none	N/A	none	N/A	none	N/A	none	N/A	none	N/A
	Hnf6_KO	none	N/A	none	N/A	none	N/A	none	N/A	none	N/A	none	N/A	none	N/A	none	N/A	none	N/A	none	N/A	none	N/A	none	N/A
	Hox_KO	none	N/A	none	N/A	none	N/A	none	N/A	none	N/A	none	N/A	none	N/A	none	N/A	none	N/A	none	N/A	none	N/A	none	N/A
	Otx_KO	none	N/A	none	N/A	none	N/A	none	N/A	none	N/A	none	N/A	none	N/A	none	N/A	none	N/A	none	N/A	none	N/A	none	N/A
	Pmar1_KO	none	N/A	none	N/A	none	N/A	none	N/A	none	N/A	none	N/A	none	N/A	none	N/A	none	N/A	none	N/A	none	N/A	none	N/A
	Pmar1_MOE	none	N/A	none	N/A	none	N/A	none	N/A	none	N/A	none	N/A	none	N/A	none	N/A	none	N/A	none	N/A	none	N/A	none	N/A
	Snail_KO	none	N/A	none	N/A	none	N/A	none	N/A	none	N/A	none	N/A	none	N/A	none	N/A	none	N/A	none	N/A	none	N/A	none	N/A
	SoxB1_KO	none	N/A	none	N/A	none	N/A	none	N/A	none	N/A	none	N/A	none	N/A	none	N/A	none	N/A	none	N/A	none	N/A	none	N/A
	SoxB1_MOE	none	N/A	none	N/A	none	N/A	none	N/A	none	N/A	none	N/A	none	N/A	none	N/A	none	N/A	none	N/A	none	N/A	none	N/A
	TBr_KO	none	N/A	none	N/A	none	N/A	none	N/A	none	N/A	none	N/A	none	N/A	none	N/A	none	N/A	none	N/A	none	N/A	none	N/A
CyP	Alx1_KO	none	N/A	N/A	none	none	N/A	N/A	none	none	N/A	N/A	none	none	N/A	N/A	none	none	N/A	N/A	none	none	N/A	N/A	none
	Alx1_MOE	none	up	up	none	none	up	up	none	none	up	up	none	none	up	up	none	none	up	up	none	up	up	up	none
	Blimp1_KO	none	N/A	N/A	none	none	N/A	N/A	none	none	N/A	N/A	none	none	N/A	N/A	none	none	N/A	N/A	none	none	N/A	N/A	none
	Bra_KO	none	N/A	N/A	none	none	N/A	N/A	none	none	N/A	N/A	none	none	N/A	N/A	none	none	N/A	N/A	none	none	N/A	N/A	none
	Brn_KO	none	N/A	N/A	none	none	N/A	N/A	none	none	N/A	N/A	none	none	N/A	N/A	none	none	N/A	N/A	none	none	N/A	N/A	none
	Dri_KO	down	N/A	N/A	down	down	N/A	N/A	down	down	N/A	N/A	down	down	N/A	N/A	down	down	N/A	N/A	down	down	N/A	N/A	down
	Ets1_KO	none	N/A	N/A	none	none	N/A	N/A	none	none	N/A	N/A	none	none	N/A	N/A	none	none	N/A	N/A	none	down	N/A	N/A	down
	Eve_KO	none	N/A	N/A	none	none	N/A	N/A	none	none	N/A	N/A	none	none	N/A	N/A	none	none	N/A	N/A	none	none	N/A	N/A	none
	FoxA_KO	none	N/A	N/A	none	none	N/A	N/A	none	none	N/A	N/A	none	none	N/A	N/A	none	none	N/A	N/A	none	none	N/A	N/A	none
	FoxB_KO	none	N/A	N/A	none	none	N/A	N/A	none	none	N/A	N/A	none	none	N/A	N/A	none	none	N/A	N/A	none	none	N/A	N/A	none
	GataC_KO	none	N/A	N/A	none	none	N/A	N/A	none	none	N/A	N/A	none	none	N/A	N/A	none	none	N/A	N/A	none	none	N/A	N/A	none
	GataE_KO	none	N/A	N/A	none	none	N/A	N/A	none	none	N/A	N/A	none	none	N/A	N/A	none	none	N/A	N/A	none	none	N/A	N/A	none
	Gcm_KO	none	N/A	N/A	none	none	N/A	N/A	none	none	N/A	N/A	none	none	N/A	N/A	none	none	N/A	N/A	none	none	N/A	N/A	none
	Hnf6_KO	none	N/A	N/A	none	none	N/A	N/A	none	none	N/A	N/A	none	none	N/A	N/A	none	none	N/A	N/A	none	none	N/A	N/A	none
	Hox_KO	none	N/A	N/A	none	none	N/A	N/A	none	none	N/A	N/A	none	none	N/A	N/A	none	none	N/A	N/A	none	none	N/A	N/A	none
	Otx_KO	none	N/A	N/A	none	none	N/A	N/A	none	none	N/A	N/A	none	none	N/A	N/A	none	none	N/A	N/A	none	none	N/A	N/A	none
	Pmar1_KO	none	N/A	N/A	none	none	N/A	N/A	none	none	N/A	N/A	none	none	N/A	N/A	none	none	N/A	N/A	none	none	N/A	N/A	none
	Pmar1_MOE	none	N/A	N/A	none	none	N/A	N/A	none	none	N/A	N/A	none	none	N/A	N/A	none	none	N/A	N/A	none	none	N/A	N/A	none
	Snail_KO	none	N/A	N/A	none	none	N/A	N/A	none	none	N/A	N/A	none	none	N/A	N/A	none	none	N/A	N/A	none	none	N/A	N/A	none
	SoxB1_KO	none	N/A	N/A	none	none	N/A	N/A	none	none	N/A	N/A	none	none	N/A	N/A	none	none	N/A	N/A	none	none	N/A	N/A	none
	SoxB1_MOE	down	N/A	N/A	down	down	N/A	N/A	down	down	N/A	N/A	down	down	N/A	N/A	down	down	N/A	N/A	down	down	N/A	N/A	down
	TBr_KO	none	N/A	N/A	none	none	N/A	N/A	none	none	N/A	N/A	none	none	N/A	N/A	none	none	N/A	N/A	none	none	N/A	N/A	none
Delta	Alx1_KO	none	N/A	none	none	none	N/A	none	none	none	N/A	none	none	none	N/A	none	none	none	N/A	none	none	none	N/A	none	none
	Alx1_MOE	none	N/A	none	none	none	N/A	none	none	none	N/A	none	none	none	N/A	none	none	none	N/A	none	none	none	N/A	none	none
	Blimp1_KO	none	N/A	none	none	none	N/A	none	none	none	N/A	none	none	none	N/A	none	none	none	N/A	none	none	none	N/A	none	none
	Bra_KO	none	N/A	none	none	none	N/A	none	none	none	N/A	none	none	none	N/A	none	none	none	N/A	none	none	none	N/A	none	none
	Brn_KO	none	N/A	none	none	none	N/A	none	none	none	N/A	none	none	none	N/A	none	none	none	N/A	none	none	none	N/A	none	none
	Dri_KO	none	N/A	none	none	none	N/A	none	none	none	N/A	none	none	none	N/A	none	none	none	N/A	none	none	none	N/A	none	none
	Ets1_KO	none	N/A	none	none	none	N/A	none	none	none	N/A	none	none	none	N/A	none	none	none	N/A	none	none	down	N/A	none	down
	Eve_KO	none	N/A	none	none	none	N/A	none	none	none	N/A	none	none	none	N/A	none	none	none	N/A	none	none	none	N/A	none	none
	FoxA_KO	none	N/A	none	none	none	N/A	none	none	none	N/A	none	none	none	N/A	none	none	none	N/A	none	none	none	N/A	none	none
	FoxB_KO	none	N/A	none	none	none	N/A	none	none	none	N/A	none	none	none	N/A	none	none	none	N/A	none	none	none	N/A	none	none
	GataC_KO	none	N/A	none	none	none	N/A	none	none	none	N/A	none	none	none	N/A	none	none	none	N/A	none	none	none	N/A	none	none
	GataE_KO	none	N/A	none	none	none	N/A	none	none	none	N/A	none	none	none	N/A	none	none	none	N/A	none	none	none	N/A	none	none
	Gcm_KO	none	N/A	none	none	none	N/A	none	none	none	N/A	none	none	none	N/A	none	none	none	N/A	none	none	none	N/A	none	none
	Hnf6_KO	none	N/A	none	none	none	N/A	none	none	none	N/A	none	none	none	N/A	none	none	none	N/A	none	none	none	N/A	none	none
	Hox_KO	none	N/A	none	none	none	N/A	none	none	none	N/A	none	none	none	N/A	none	none	none	N/A	none	none	none	N/A	none	none
	Otx_KO	none	N/A	none	none	none	N/A	none	none	none	N/A	none	none	none	N/A	none	none	none	N/A	none	none	none	N/A	none	none
	Pmar1_KO	down	N/A	none	down	down	N/A	none	down	down	N/A	none	down	down	N/A	none	down	down	N/A	none	down	down	N/A	none	down
	Pmar1_MOE	up	N/A	none	up	up	N/A	none	up	up	N/A	none	up	up	N/A	none	up	up	N/A	none	up	up	N/A	none	up
	Snail_KO	none	N/A	none	none	none	N/A	none	none	none	N/A	none	none	none	N/A	none	none	none	N/A	none	none	none	N/A	none	none
	SoxB1_KO	none	N/A	none	none	none	N/A	none	none	none	N/A	none	none	none	N/A	none	none	none	N/A	none	none	none	N/A	none	none
	SoxB1_MOE	none	N/A	none	none	none	N/A	none	none	none	N/A	none	none	none	N/A	none	none	none	N/A	none	none	none	N/A	none	none
	TBr_KO	none	N/A	none	none	none	N/A	none	none	none	N/A	none	none	none	N/A	none	none	none	N/A	none	none	none	N/A	none	none
Dpt	Alx1_KO	none	none	none	N/A	none	none	none	N/A	none	none	none	N/A	none	none	none	N/A	none	none	none	N/A	none	none	none	N/A
	Alx1_MOE	down	down	down	N/A	down	down	down	N/A	down	down	down	N/A	down	down	down	N/A	down	down	down	N/A	down	down	down	N/A
	Blimp1_KO	none	none	none	N/A	none	none	none	N/A	none	none	none	N/A	none	none	none	N/A	none	none	none	N/A	none	none	none	N/A
	Bra_KO	down	none	down	N/A	down	none	down	N/A	down	none	down	N/A	down	none	down	N/A	down	none	down	N/A	down	none	down	N/A
	Brn_KO	none	none	none	N/A	none	none	none	N/A	none	none	none	N/A	none	none	none	N/A	none	none	none	N/A	none	none	none	N/A
	Dri_KO	none	none	none	N/A	none	none	none	N/A	none	none	none	N/A	none	none	none	N/A	none	none	none	N/A	none	none	none	N/A
	Ets1_KO	none	none	none	N/A	none	none	none	N/A	none	none	none	N/A	none	none	none	N/A	none	none	none	N/A	none	none	none	N/A
	Eve_KO	none	none	none	N/A	none	none	none	N/A	none	none	none	N/A	none	none	none	N/A	none	none	none	N/A	none	none	none	N/A
	FoxA_KO	up	up	up	N/A	up	up	none	N/A	up	up	none	N/A	up	up	none	N/A	up	up	none	N/A	up	up	none	N/A
	FoxB_KO	none	none	none	N/A	none	none	none	N/A	none	none	none	N/A	none	none	none	N/A	none	none	none	N/A	none	none	none	N/A
	GataC_KO	none	none	none	N/A	none	none	none	N/A	none	none	none	N/A	none	none	none	N/A	none	none	none	N/A	none	none	none	N/A
	GataE_KO	none	none	none	N/A	none	none	none	N/A	none	none	none	N/A	none	none	none	N/A	none	none	none	N/A	none	none	none	N/A
	Gcm_KO	down	down	down	N/A	down	down	down	N/A	down	down	down	N/A	down	down	down	N/A	down	down	down	N/A	down	down	down	N/A
	Hnf6_KO	none	none	none	N/A	none	none	none	N/A	none	none	none	N/A	none	none	none	N/A	none	none	none	N/A	none	none	none	N/A
	Hox_KO	none	none	none	N/A	none	none	none	N/A	none	none	none	N/A	none	none	none	N/A	none	none	none	N/A	none	none	none	N/A
	Otx_KO	none	none	none	N/A	none	none	none	N/A	none	none	none	N/A	none	none	none	N/A	none	none	none	N/A	none	none	none	N/A
	Pmar1_KO	none	none	none	N/A	none	none	none	N/A	none	none	none	N/A	none	none	none	N/A	none	none	none	N/A	none	none	none	N/A
	Pmar1_MOE	none	none	none	N/A	none	none	none	N/A	none	none	none	N/A	none	none	none	N/A	none	none	none	N/A	none	none	none	N/A
	Snail_KO	none	none	none	N/A	none	none	none	N/A	none	none	none	N/A	none	none	none	N/A	none	none	none	N/A	none	none	none	N/A
	SoxB1_KO	none	none	none	N/A	none	none	none	N/A	none	none	none	N/A	none	none	none	N/A	none	none	none	N/A	none	none	none	N/A
	SoxB1_MOE	none	none	none	N/A	none	none	none	N/A	none	none	none	N/A	none	none	none	N/A	none	none	none	N/A	none	none	none	N/A
	TBr_KO	none	none	none	N/A	none	none	none	N/A	none	none	none	N/A	none	none	none	N/A	none	none	none	N/A	none	none	none	N/A
Dri	Alx1_KO	down	N/A	N/A	down	down	N/A	N/A	down	down	N/A	N/A	down	down	N/A	N/A	down	down	N/A	N/A	down	down	N/A	N/A	down
	Alx1_MOE	up	up	up	none	up	up	up	none	up	up	up	none	up	up	up	none	up	up	up	none	up	up	up	none
	Blimp1_KO	none	N/A	N/A	none	none	N/A	N/A	none	none	N/A	N/A	none	none	N/A	N/A	none	none	N/A	N/A	none	none	N/A	N/A	none
	Bra_KO	none	N/A	N/A	none	none	N/A	N/A	none	none	N/A	N/A	none	none	N/A	N/A	none	none	N/A	N/A	none	none	N/A	N/A	none
	Brn_KO	none	N/A	N/A	none	none	N/A	N/A	none	none	N/A	N/A	none	none	N/A	N/A	none	none	N/A	N/A	none	none	N/A	N/A	none
	Dri_KO	down	N/A	N/A	down	down	N/A	N/A	down	down	N/A	N/A	down	down	N/A	N/A	down	down	N/A	N/A	down	down	N/A	N/A	down
	Ets1_KO	none	N/A	N/A	none	none	N/A	N/A	none	none	N/A	N/A	none	none	N/A	N/A	none	none	N/A	N/A	none	down	N/A	N/A	down
	Eve_KO	none	N/A	N/A	none	none	N/A	N/A	none	none	N/A	N/A	none	none	N/A	N/A	none	none	N/A	N/A	none	none	N/A	N/A	none
	FoxA_KO	none	N/A	N/A	none	none	N/A	N/A	none	none	N/A	N/A	none	none	N/A	N/A	none	none	N/A	N/A	none	none	N/A	N/A	none
	FoxB_KO	none	N/A	N/A	none	none	N/A	N/A	none	none	N/A	N/A	none	none	N/A	N/A	none	none	N/A	N/A	none	none	N/A	N/A	none
	GataC_KO	none	N/A	N/A	none	none	N/A	N/A	none	none	N/A	N/A	none	none	N/A	N/A	none	none	N/A	N/A	none	none	N/A	N/A	none
	GataE_KO	none	N/A	N/A	none	none	N/A	N/A	none	none	N/A	N/A	none	none	N/A	N/A	none	none	N/A	N/A	none	none	N/A	N/A	none
	Gcm_KO	none	N/A	N/A	none	none	N/A	N/A	none	none	N/A	N/A	none	none	N/A	N/A	none	none	N/A	N/A	none	none	N/A	N/A	none
	Hnf6_KO	none	N/A	N/A	none	none	N/A	N/A	none	none	N/A	N/A	none	none	N/A	N/A	none	none	N/A	N/A	none	none	N/A	N/A	none
	Hox_KO	none	N/A	N/A	none	none	N/A	N/A	none	none	N/A	N/A	none	none	N/A	N/A	none	none	N/A	N/A	none	none	N/A	N/A	none
	Otx_KO	none	N/A	N/A	none	none	N/A	N/A	none	none	N/A	N/A	none	none	N/A	N/A	none	none	N/A	N/A	none	none	N/A	N/A	none
	Pmar1_KO	none	N/A	N/A	none	none	N/A	N/A	none	none	N/A	N/A	none	none	N/A	N/A	none	none	N/A	N/A	none	down	N/A	N/A	down
	Pmar1_MOE	none	N/A	N/A	none	none	N/A	N/A	none	none	N/A	N/A	none	none	N/A	N/A	none	none	N/A	N/A	none	none	N/A	N/A	none
	Snail_KO	none	N/A	N/A	none	none	N/A	N/A	none	none	N/A	N/A	none	none	N/A	N/A	none	none	N/A	N/A	none	none	N/A	N/A	none
	SoxB1_KO	none	N/A	N/A	none	none	N/A	N/A	none	none	N/A	N/A	none	none	N/A	N/A	none	none	N/A	N/A	none	none	N/A	N/A	none
	SoxB1_MOE	none	N/A	N/A	none	none	N/A	N/A	none	none	N/A	N/A	none	none	N/A	N/A	none	none	N/A	N/A	none	none	N/A	N/A	none
	TBr_KO	none	N/A	N/A	none	none	N/A	N/A	none	none	N/A	N/A	none	none	N/A	N/A	none	none	N/A	N/A	none	none	N/A	N/A	none
Endo16	Alx1_KO	none	none	none	none	none	none	none	none	none	none	none	none	none	none	none	none	none	none	none	none	none	none	none	none
	Alx1_MOE	none	none	none	none	none	none	none	none	none	none	none	none	none	none	none	none	none	none	none	none	none	none	none	none
	Blimp1_KO	none	none	none	none	none	none	none	none	none	none	none	none	none	none	none	none	none	none	none	none	none	none	none	none
	Bra_KO	none	none	none	none	none	none	none	none	none	none	none	none	none	none	none	none	none	none	none	none	none	none	none	none
	Brn_KO	down	down	down	down	down	down	down	down	down	down	down	down	down	down	down	down	down	down	down	down	down	down	down	down
	Dri_KO	none	none	none	none	none	none	none	none	none	none	none	none	none	none	none	none	none	none	none	none	none	none	none	none
	Ets1_KO	none	none	none	none	none	none	none	none	none	none	none	none	none	none	none	none	none	none	none	none	none	none	none	none
	Eve_KO	none	none	none	none	none	none	none	none	none	none	none	none	none	none	none	none	none	none	none	none	none	none	none	none
	FoxA_KO	none	none	none	none	none	none	none	none	none	none	none	none	none	none	none	none	none	none	none	none	none	none	none	none
	FoxB_KO	none	none	none	none	none	none	none	none	none	none	none	none	none	none	none	none	none	none	none	none	none	none	none	none
	GataC_KO	none	none	none	none	none	none	none	none	none	none	none	none	none	none	none	none	none	none	none	none	none	none	none	none
	GataE_KO	down	down	down	down	down	down	down	down	down	none	none	down	down	none	none	down	down	down	down	down	down	down	down	down
	Gcm_KO	none	none	none	none	none	none	none	none	none	none	none	none	none	none	none	none	none	none	none	none	none	none	none	none
	Hnf6_KO	none	none	none	none	none	none	none	none	none	none	none	none	none	none	none	none	none	none	none	none	none	none	none	none
	Hox_KO	none	none	none	none	none	none	none	none	none	none	none	none	none	none	none	none	none	none	none	none	none	none	none	none
	Otx_KO	none	none	none	none	none	none	none	none	none	none	none	none	none	none	none	none	none	none	none	none	none	none	none	none
	Pmar1_KO	none	none	none	none	none	none	none	none	none	none	none	none	none	none	none	none	none	none	none	none	none	none	none	none
	Pmar1_MOE	none	none	none	none	none	none	none	none	none	none	none	none	none	none	none	none	none	none	none	none	none	none	none	none
	Snail_KO	none	none	none	none	none	none	none	none	none	none	none	none	none	none	none	none	none	none	none	none	none	none	none	none
	SoxB1_KO	none	none	none	none	none	none	none	none	none	none	none	none	none	none	none	none	none	none	none	none	none	none	none	none
	SoxB1_MOE	none	none	none	none	none	none	none	none	none	none	none	none	none	none	none	none	none	none	none	none	none	none	none	none
	TBr_KO	none	none	none	none	none	none	none	none	none	none	none	none	none	none	none	none	none	none	none	none	none	none	none	none
Ets1	Alx1_KO	none	N/A	N/A	none	none	N/A	N/A	none	none	N/A	N/A	none	none	N/A	N/A	none	none	N/A	N/A	none	none	N/A	N/A	none
	Alx1_MOE	none	N/A	N/A	none	none	N/A	N/A	none	none	N/A	N/A	none	none	N/A	N/A	none	none	N/A	N/A	none	none	N/A	N/A	none
	Blimp1_KO	none	N/A	N/A	none	none	N/A	N/A	none	none	N/A	N/A	none	none	N/A	N/A	none	none	N/A	N/A	none	none	N/A	N/A	none
	Bra_KO	none	N/A	N/A	none	none	N/A	N/A	none	none	N/A	N/A	none	none	N/A	N/A	none	none	N/A	N/A	none	none	N/A	N/A	none
	Brn_KO	none	N/A	N/A	none	none	N/A	N/A	none	none	N/A	N/A	none	none	N/A	N/A	none	none	N/A	N/A	none	none	N/A	N/A	none
	Dri_KO	none	N/A	N/A	none	none	N/A	N/A	none	none	N/A	N/A	none	none	N/A	N/A	none	none	N/A	N/A	none	none	N/A	N/A	none
	Ets1_KO	none	N/A	N/A	none	down	N/A	N/A	down	down	N/A	N/A	down	down	N/A	N/A	down	down	N/A	N/A	down	down	N/A	N/A	down
	Eve_KO	none	N/A	N/A	none	none	N/A	N/A	none	none	N/A	N/A	none	none	N/A	N/A	none	none	N/A	N/A	none	none	N/A	N/A	none
	FoxA_KO	none	N/A	N/A	none	none	N/A	N/A	none	none	N/A	N/A	none	none	N/A	N/A	none	none	N/A	N/A	none	none	N/A	N/A	none
	FoxB_KO	none	N/A	N/A	none	none	N/A	N/A	none	none	N/A	N/A	none	none	N/A	N/A	none	none	N/A	N/A	none	none	N/A	N/A	none
	GataC_KO	none	N/A	N/A	none	none	N/A	N/A	none	none	N/A	N/A	none	none	N/A	N/A	none	none	N/A	N/A	none	none	N/A	N/A	none
	GataE_KO	none	N/A	N/A	none	none	N/A	N/A	none	none	N/A	N/A	none	none	N/A	N/A	none	none	N/A	N/A	none	none	N/A	N/A	none
	Gcm_KO	none	N/A	N/A	none	none	N/A	N/A	none	none	N/A	N/A	none	none	N/A	N/A	none	none	N/A	N/A	none	none	N/A	N/A	none
	Hnf6_KO	none	N/A	N/A	none	none	N/A	N/A	none	none	N/A	N/A	none	none	N/A	N/A	none	none	N/A	N/A	none	none	N/A	N/A	none
	Hox_KO	none	N/A	N/A	none	none	N/A	N/A	none	none	N/A	N/A	none	none	N/A	N/A	none	none	N/A	N/A	none	none	N/A	N/A	none
	Otx_KO	none	N/A	N/A	none	none	N/A	N/A	none	none	N/A	N/A	none	none	N/A	N/A	none	none	N/A	N/A	none	none	N/A	N/A	none
	Pmar1_KO	none	N/A	N/A	none	none	N/A	N/A	none	down	N/A	N/A	down	down	N/A	N/A	down	down	N/A	N/A	down	down	N/A	N/A	down
	Pmar1_MOE	none	N/A	N/A	none	up	N/A	N/A	up	up	N/A	N/A	up	up	N/A	N/A	up	up	N/A	N/A	up	up	N/A	N/A	up
	Snail_KO	none	N/A	N/A	none	none	N/A	N/A	none	none	N/A	N/A	none	none	N/A	N/A	none	none	N/A	N/A	none	none	N/A	N/A	none
	SoxB1_KO	none	N/A	N/A	none	none	N/A	N/A	none	none	N/A	N/A	none	none	N/A	N/A	none	none	N/A	N/A	none	none	N/A	N/A	none
	SoxB1_MOE	none	N/A	N/A	none	none	N/A	N/A	none	none	N/A	N/A	none	none	N/A	N/A	none	none	N/A	N/A	none	none	N/A	N/A	none
	TBr_KO	none	N/A	N/A	none	none	N/A	N/A	none	none	N/A	N/A	none	none	N/A	N/A	none	none	N/A	N/A	none	none	N/A	N/A	none
Eve	Alx1_KO	none	none	none	none	none	none	none	none	none	none	none	none	none	none	none	none	none	none	none	none	none	none	none	none
	Alx1_MOE	none	none	none	none	none	none	none	none	none	none	none	none	none	none	none	none	none	none	none	none	none	none	none	none
	Blimp1_KO	down	down	down	down	down	down	down	down	down	down	down	down	down	down	down	down	down	down	down	down	down	down	down	down
	Bra_KO	none	none	none	none	none	none	none	none	none	none	none	none	none	none	none	none	none	none	none	none	none	none	none	none
	Brn_KO	none	none	none	none	none	none	none	none	none	none	none	none	none	none	none	none	none	none	none	none	none	none	none	none
	Dri_KO	none	none	none	none	none	none	none	none	none	none	none	none	none	none	none	none	none	none	none	none	none	none	none	none
	Ets1_KO	none	none	none	none	none	none	none	none	none	none	none	none	none	none	none	none	none	none	none	none	none	none	none	none
	Eve_KO	down	down	down	down	down	down	down	down	down	down	down	down	down	down	down	down	down	down	down	down	down	down	down	down
	FoxA_KO	none	none	none	none	none	none	none	none	none	none	none	none	none	none	none	none	none	none	none	none	none	none	none	none
	FoxB_KO	none	none	none	none	none	none	none	none	none	none	none	none	none	none	none	none	none	none	none	none	none	none	none	none
	GataC_KO	none	none	none	none	none	none	none	none	none	none	none	none	none	none	none	none	none	none	none	none	none	none	none	none
	GataE_KO	none	none	none	none	none	none	none	none	none	none	none	none	none	none	none	none	none	none	none	none	none	none	none	none
	Gcm_KO	none	none	none	none	none	none	none	none	none	none	none	none	none	none	none	none	none	none	none	none	none	none	none	none
	Hnf6_KO	none	none	none	none	none	none	none	none	none	none	none	none	none	none	none	none	none	none	none	none	none	none	none	none
	Hox_KO	up	up	up	up	up	up	up	up	up	up	up	up	up	up	up	up	up	up	up	up	up	up	up	up
	Otx_KO	none	none	none	none	none	none	none	none	none	none	none	none	none	none	none	none	none	none	none	none	none	none	none	none
	Pmar1_KO	none	none	none	none	none	none	none	none	none	none	none	none	none	none	none	none	none	none	none	none	none	none	none	none
	Pmar1_MOE	none	none	none	none	none	none	none	none	none	none	none	none	none	none	none	none	none	none	none	none	none	none	none	none
	Snail_KO	none	none	none	none	none	none	none	none	none	none	none	none	none	none	none	none	none	none	none	none	none	none	none	none
	SoxB1_KO	none	none	none	none	none	none	none	none	none	none	none	none	none	none	none	none	none	none	none	none	none	none	none	none
	SoxB1_MOE	none	none	none	none	none	none	none	none	none	none	none	none	none	none	none	none	none	none	none	none	none	none	none	none
	TBr_KO	none	none	none	none	none	none	none	none	none	none	none	none	none	none	none	none	none	none	none	none	none	none	none	none
Ficolin	Alx1_KO	none	N/A	N/A	none	none	N/A	N/A	none	none	N/A	N/A	none	none	N/A	N/A	none	none	N/A	N/A	none	none	N/A	N/A	none
	Alx1_MOE	none	N/A	N/A	none	none	N/A	N/A	none	none	N/A	N/A	none	none	N/A	N/A	none	none	N/A	N/A	none	none	N/A	N/A	none
	Blimp1_KO	none	N/A	N/A	none	none	N/A	N/A	none	none	N/A	N/A	none	none	N/A	N/A	none	none	N/A	N/A	none	none	N/A	N/A	none
	Bra_KO	none	N/A	N/A	none	none	N/A	N/A	none	none	N/A	N/A	none	none	N/A	N/A	none	none	N/A	N/A	none	none	N/A	N/A	none
	Brn_KO	none	N/A	N/A	none	none	N/A	N/A	none	none	N/A	N/A	none	none	N/A	N/A	none	none	N/A	N/A	none	none	N/A	N/A	none
	Dri_KO	none	N/A	N/A	none	none	N/A	N/A	none	none	N/A	N/A	none	none	N/A	N/A	none	none	N/A	N/A	none	none	N/A	N/A	none
	Ets1_KO	none	N/A	N/A	none	none	N/A	N/A	none	none	N/A	N/A	none	none	N/A	N/A	none	none	N/A	N/A	none	none	N/A	N/A	none
	Eve_KO	none	N/A	N/A	none	none	N/A	N/A	none	none	N/A	N/A	none	none	N/A	N/A	none	none	N/A	N/A	none	none	N/A	N/A	none
	FoxA_KO	none	N/A	N/A	none	none	N/A	N/A	none	none	N/A	N/A	none	none	N/A	N/A	none	none	N/A	N/A	none	none	N/A	N/A	none
	FoxB_KO	none	N/A	N/A	none	none	N/A	N/A	none	none	N/A	N/A	none	none	N/A	N/A	none	none	N/A	N/A	none	none	N/A	N/A	none
	GataC_KO	none	N/A	N/A	none	none	N/A	N/A	none	none	N/A	N/A	none	none	N/A	N/A	none	none	N/A	N/A	none	none	N/A	N/A	none
	GataE_KO	none	N/A	N/A	none	none	N/A	N/A	none	none	N/A	N/A	none	none	N/A	N/A	none	none	N/A	N/A	none	none	N/A	N/A	none
	Gcm_KO	none	N/A	N/A	none	none	N/A	N/A	none	none	N/A	N/A	none	none	N/A	N/A	none	none	N/A	N/A	none	none	N/A	N/A	none
	Hnf6_KO	down	N/A	N/A	down	down	N/A	N/A	down	down	N/A	N/A	down	down	N/A	N/A	down	down	N/A	N/A	down	down	N/A	N/A	down
	Hox_KO	none	N/A	N/A	none	none	N/A	N/A	none	none	N/A	N/A	none	none	N/A	N/A	none	none	N/A	N/A	none	none	N/A	N/A	none
	Otx_KO	none	N/A	N/A	none	none	N/A	N/A	none	none	N/A	N/A	none	none	N/A	N/A	none	none	N/A	N/A	none	none	N/A	N/A	none
	Pmar1_KO	none	N/A	N/A	none	none	N/A	N/A	none	none	N/A	N/A	none	none	N/A	N/A	none	none	N/A	N/A	none	none	N/A	N/A	none
	Pmar1_MOE	none	N/A	N/A	none	none	N/A	N/A	none	none	N/A	N/A	none	none	N/A	N/A	none	none	N/A	N/A	none	none	N/A	N/A	none
	Snail_KO	none	N/A	N/A	none	none	N/A	N/A	none	none	N/A	N/A	none	none	N/A	N/A	none	none	N/A	N/A	none	none	N/A	N/A	none
	SoxB1_KO	none	N/A	N/A	none	none	N/A	N/A	none	none	N/A	N/A	none	none	N/A	N/A	none	none	N/A	N/A	none	none	N/A	N/A	none
	SoxB1_MOE	none	N/A	N/A	none	none	N/A	N/A	none	none	N/A	N/A	none	none	N/A	N/A	none	none	N/A	N/A	none	none	N/A	N/A	none
	TBr_KO	none	N/A	N/A	none	none	N/A	N/A	none	none	N/A	N/A	none	none	N/A	N/A	none	none	N/A	N/A	none	none	N/A	N/A	none
FoxA	Alx1_KO	none	none	none	none	none	none	none	none	none	none	none	none	none	none	none	none	none	none	none	none	none	none	none	none
	Alx1_MOE	none	none	none	none	none	none	none	none	none	none	none	none	none	none	none	none	none	none	none	none	none	none	none	none
	Blimp1_KO	none	none	none	none	none	none	none	none	none	none	none	none	none	none	none	none	none	none	none	none	none	none	none	none
	Bra_KO	none	none	none	none	none	none	none	none	none	none	none	none	none	none	none	none	none	none	none	none	none	none	none	none
	Brn_KO	none	none	none	none	none	none	none	none	none	none	none	none	none	none	none	none	none	none	none	none	none	none	none	none
	Dri_KO	none	none	none	none	none	none	none	none	none	none	none	none	none	none	none	none	none	none	none	none	none	none	none	none
	Ets1_KO	none	none	none	none	none	none	none	none	none	none	none	none	none	none	none	none	none	none	none	none	none	none	none	none
	Eve_KO	none	none	none	none	none	none	none	none	none	none	none	none	none	none	none	none	none	none	none	none	none	none	none	none
	FoxA_KO	down	down	down	down	down	down	down	down	down	down	down	down	down	down	down	down	down	down	down	down	down	down	down	down
	FoxB_KO	none	none	none	none	none	none	none	none	none	none	none	none	none	none	none	none	none	none	none	none	none	none	none	none
	GataC_KO	none	none	none	none	none	none	none	none	none	none	none	none	none	none	none	none	none	none	none	none	none	none	none	none
	GataE_KO	down	down	down	down	down	down	down	down	down	down	down	down	down	down	down	down	down	down	down	none	down	down	down	none
	Gcm_KO	none	none	none	none	none	none	none	none	none	none	none	none	none	none	none	none	none	none	none	none	none	none	none	none
	Hnf6_KO	none	none	none	none	none	none	none	none	none	none	none	none	none	none	none	none	none	none	none	none	none	none	none	none
	Hox_KO	none	none	none	none	none	none	none	none	none	none	none	none	up	up	up	none	up	up	up	up	up	up	up	up
	Otx_KO	none	none	none	none	none	none	none	none	none	none	none	none	none	none	none	none	none	none	none	none	none	none	none	none
	Pmar1_KO	none	none	none	none	none	none	none	none	none	none	none	none	none	none	none	none	none	none	none	none	none	none	none	none
	Pmar1_MOE	none	none	none	none	none	none	none	none	none	none	none	none	none	none	none	none	none	none	none	none	none	none	none	none
	Snail_KO	none	none	none	none	none	none	none	none	none	none	none	none	none	none	none	none	none	none	none	none	none	none	none	none
	SoxB1_KO	none	none	none	none	none	none	none	none	none	none	none	none	none	none	none	none	none	none	none	none	none	none	none	none
	SoxB1_MOE	none	none	none	none	none	none	none	none	none	none	none	none	none	none	none	none	none	none	none	none	none	none	none	none
	TBr_KO	none	none	none	none	none	none	none	none	none	none	none	none	none	none	none	none	none	none	none	none	none	none	none	none
FoxB	Alx1_KO	down	N/A	N/A	down	down	N/A	N/A	down	none	N/A	N/A	none	none	N/A	N/A	none	none	N/A	N/A	none	none	N/A	N/A	none
	Alx1_MOE	up	up	up	none	up	up	up	none	up	up	up	none	up	up	up	none	up	up	up	none	up	up	up	none
	Blimp1_KO	none	N/A	N/A	none	none	N/A	N/A	none	none	N/A	N/A	none	none	N/A	N/A	none	none	N/A	N/A	none	none	N/A	N/A	none
	Bra_KO	none	N/A	N/A	none	none	N/A	N/A	none	none	N/A	N/A	none	none	N/A	N/A	none	none	N/A	N/A	none	none	N/A	N/A	none
	Brn_KO	none	N/A	N/A	none	none	N/A	N/A	none	none	N/A	N/A	none	none	N/A	N/A	none	none	N/A	N/A	none	none	N/A	N/A	none
	Dri_KO	none	N/A	N/A	none	none	N/A	N/A	none	none	N/A	N/A	none	none	N/A	N/A	none	none	N/A	N/A	none	none	N/A	N/A	none
	Ets1_KO	none	N/A	N/A	none	none	N/A	N/A	none	none	N/A	N/A	none	none	N/A	N/A	none	none	N/A	N/A	none	none	N/A	N/A	none
	Eve_KO	none	N/A	N/A	none	none	N/A	N/A	none	none	N/A	N/A	none	none	N/A	N/A	none	none	N/A	N/A	none	none	N/A	N/A	none
	FoxA_KO	none	N/A	N/A	none	none	N/A	N/A	none	none	N/A	N/A	none	none	N/A	N/A	none	none	N/A	N/A	none	none	N/A	N/A	none
	FoxB_KO	down	N/A	N/A	down	down	N/A	N/A	down	down	N/A	N/A	down	down	N/A	N/A	down	down	N/A	N/A	down	down	N/A	N/A	down
	GataC_KO	none	N/A	N/A	none	none	N/A	N/A	none	none	N/A	N/A	none	none	N/A	N/A	none	none	N/A	N/A	none	none	N/A	N/A	none
	GataE_KO	none	N/A	N/A	none	none	N/A	N/A	none	none	N/A	N/A	none	none	N/A	N/A	none	none	N/A	N/A	none	none	N/A	N/A	none
	Gcm_KO	none	N/A	N/A	none	none	N/A	N/A	none	none	N/A	N/A	none	none	N/A	N/A	none	none	N/A	N/A	none	none	N/A	N/A	none
	Hnf6_KO	none	N/A	N/A	none	none	N/A	N/A	none	none	N/A	N/A	none	none	N/A	N/A	none	none	N/A	N/A	none	none	N/A	N/A	none
	Hox_KO	none	N/A	N/A	none	none	N/A	N/A	none	none	N/A	N/A	none	none	N/A	N/A	none	none	N/A	N/A	none	none	N/A	N/A	none
	Otx_KO	none	N/A	N/A	none	none	N/A	N/A	none	none	N/A	N/A	none	none	N/A	N/A	none	none	N/A	N/A	none	none	N/A	N/A	none
	Pmar1_KO	none	N/A	N/A	none	none	N/A	N/A	none	none	N/A	N/A	none	none	N/A	N/A	none	none	N/A	N/A	none	down	N/A	N/A	down
	Pmar1_MOE	none	N/A	N/A	none	none	N/A	N/A	none	none	N/A	N/A	none	none	N/A	N/A	none	none	N/A	N/A	none	none	N/A	N/A	none
	Snail_KO	none	N/A	N/A	none	none	N/A	N/A	none	none	N/A	N/A	none	none	N/A	N/A	none	none	N/A	N/A	none	none	N/A	N/A	none
	SoxB1_KO	none	N/A	N/A	none	none	N/A	N/A	none	none	N/A	N/A	none	none	N/A	N/A	none	none	N/A	N/A	none	none	N/A	N/A	none
	SoxB1_MOE	none	N/A	N/A	none	none	N/A	N/A	none	none	N/A	N/A	none	none	N/A	N/A	none	none	N/A	N/A	none	none	N/A	N/A	none
	TBr_KO	down	N/A	N/A	down	down	N/A	N/A	down	down	N/A	N/A	down	down	N/A	N/A	down	down	N/A	N/A	down	down	N/A	N/A	down
FvMo	Alx1_KO	none	none	none	none	none	none	none	none	none	none	none	none	none	none	none	none	none	none	none	none	none	none	none	none
	Alx1_MOE	down	down	down	none	down	down	down	none	down	down	down	none	down	down	down	none	down	down	down	none	down	down	down	none
	Blimp1_KO	none	none	none	none	none	none	none	none	none	none	none	none	none	none	none	up	none	none	none	up	none	none	none	up
	Bra_KO	none	none	none	none	none	none	none	none	none	none	none	none	none	none	none	none	none	none	none	none	none	none	none	none
	Brn_KO	none	none	none	none	none	none	none	none	none	none	none	none	none	none	none	none	none	none	none	none	none	none	none	none
	Dri_KO	none	none	none	none	none	none	none	none	none	none	none	none	none	none	none	none	none	none	none	none	none	none	none	none
	Ets1_KO	none	none	none	none	none	none	none	none	none	none	none	none	none	none	none	none	none	none	none	none	none	none	none	none
	Eve_KO	none	none	none	none	none	none	none	none	none	none	none	none	none	none	none	none	none	none	none	up	none	none	none	up
	FoxA_KO	up	up	up	none	up	up	up	none	up	up	none	none	none	none	none	none	up	none	none	none	up	none	none	none
	FoxB_KO	none	none	none	none	none	none	none	none	none	none	none	none	none	none	none	none	none	none	none	none	none	none	none	none
	GataC_KO	none	none	none	none	none	none	none	none	none	none	none	none	none	none	none	none	none	none	none	none	none	none	none	none
	GataE_KO	down	down	down	down	down	down	down	down	down	down	down	down	down	down	down	down	down	down	down	down	down	down	down	down
	Gcm_KO	down	down	down	none	down	down	down	none	down	down	down	none	down	down	down	none	down	down	down	none	down	down	down	none
	Hnf6_KO	none	none	none	none	none	none	none	none	none	none	none	none	none	none	none	none	none	none	none	none	none	none	none	none
	Hox_KO	up	up	up	up	up	up	up	up	up	up	up	up	up	up	up	up	up	up	up	up	up	up	up	up
	Otx_KO	none	none	none	none	none	none	none	none	none	none	none	none	none	none	none	none	none	none	none	none	none	none	none	none
	Pmar1_KO	none	none	none	none	none	none	none	none	none	none	none	none	none	none	none	none	none	none	none	none	none	none	none	none
	Pmar1_MOE	none	none	none	none	none	none	none	none	none	none	none	none	none	none	none	none	none	none	none	none	none	none	none	none
	Snail_KO	none	none	none	none	none	none	none	none	none	none	none	none	none	none	none	none	none	none	none	none	none	none	none	none
	SoxB1_KO	none	none	none	none	none	none	none	none	none	none	none	none	none	none	none	none	none	none	none	none	none	none	none	none
	SoxB1_MOE	none	none	none	none	none	none	none	none	none	none	none	none	none	none	none	none	none	none	none	none	none	none	none	none
	TBr_KO	none	none	none	none	none	none	none	none	none	none	none	none	none	none	none	none	none	none	none	none	none	none	none	none
GataC	Alx1_KO	none	none	none	none	none	none	none	none	none	none	none	none	none	none	none	none	none	none	none	none	none	none	none	none
	Alx1_MOE	none	none	none	none	none	none	none	none	none	none	none	none	none	none	none	none	none	none	none	none	none	none	none	none
	Blimp1_KO	none	none	none	none	none	none	none	none	none	none	none	none	none	none	none	none	none	none	none	none	none	none	none	none
	Bra_KO	none	none	none	none	none	none	none	none	none	none	none	none	none	none	none	none	none	none	none	none	none	none	none	none
	Brn_KO	none	none	none	none	none	none	none	none	none	none	none	none	none	none	none	none	none	none	none	none	none	none	none	none
	Dri_KO	none	none	none	none	none	none	none	none	none	none	none	none	none	none	none	none	none	none	none	none	none	none	none	none
	Ets1_KO	none	none	none	none	none	none	none	none	none	none	none	none	none	none	none	none	none	none	none	none	none	none	none	none
	Eve_KO	none	none	none	none	none	none	none	none	none	none	none	none	none	none	none	none	none	none	none	none	none	none	none	none
	FoxA_KO	none	none	none	none	none	none	none	none	none	none	none	none	none	none	none	none	none	none	none	none	none	none	none	none
	FoxB_KO	none	none	none	none	none	none	none	none	none	none	none	none	none	none	none	none	none	none	none	none	none	none	none	none
	GataC_KO	down	down	down	down	down	down	down	down	down	down	down	down	down	down	down	down	down	down	down	down	down	down	down	down
	GataE_KO	down	down	down	down	down	down	down	down	down	down	down	down	down	down	down	down	down	down	down	down	down	down	down	down
	Gcm_KO	none	none	none	none	none	none	none	none	none	none	none	none	none	none	none	none	none	none	none	none	none	none	none	none
	Hnf6_KO	none	none	none	down	none	none	none	down	none	none	none	down	none	none	none	down	none	none	none	down	none	none	none	down
	Hox_KO	up	up	up	none	up	up	up	none	up	up	up	up	up	up	up	up	up	up	up	up	up	up	up	up
	Otx_KO	none	none	none	none	none	none	none	none	none	none	none	none	none	none	none	none	none	none	none	none	none	none	none	none
	Pmar1_KO	none	none	none	none	none	none	none	none	none	none	none	none	none	none	none	none	none	none	none	none	none	none	none	none
	Pmar1_MOE	none	none	none	none	none	none	none	none	none	none	none	none	none	none	none	none	none	none	none	none	none	none	none	none
	Snail_KO	none	none	none	none	none	none	none	none	none	none	none	none	none	none	none	none	none	none	none	none	none	none	none	none
	SoxB1_KO	none	none	none	none	none	none	none	none	none	none	none	none	none	none	none	none	none	none	none	none	none	none	none	none
	SoxB1_MOE	none	none	none	none	none	none	none	none	none	none	none	none	none	none	none	none	none	none	none	none	none	none	none	none
	TBr_KO	none	none	none	none	none	none	none	none	none	none	none	none	none	none	none	none	none	none	none	none	none	none	none	none
GataE	Alx1_KO	none	none	none	none	none	none	none	none	none	none	none	none	none	none	none	none	none	none	none	none	none	none	none	none
	Alx1_MOE	none	none	none	none	none	none	none	none	none	none	none	none	none	none	none	none	none	none	none	none	none	none	none	none
	Blimp1_KO	up	up	up	up	up	up	up	up	up	up	up	up	up	up	up	up	up	up	up	up	up	up	up	up
	Bra_KO	none	none	none	none	none	none	none	none	none	none	none	none	none	none	none	none	none	none	none	none	none	none	none	none
	Brn_KO	none	none	none	none	none	none	none	none	none	none	none	none	none	none	none	none	none	none	none	none	none	none	none	none
	Dri_KO	none	none	none	none	none	none	none	none	none	none	none	none	none	none	none	none	none	none	none	none	none	none	none	none
	Ets1_KO	none	none	none	none	none	none	none	none	none	none	none	none	none	none	none	none	none	none	none	none	none	none	none	none
	Eve_KO	up	up	up	up	up	up	up	up	up	up	up	up	up	up	up	up	up	up	up	up	up	up	up	up
	FoxA_KO	none	none	none	none	none	none	none	none	none	none	none	none	none	none	none	none	none	none	none	none	none	none	none	none
	FoxB_KO	none	none	none	none	none	none	none	none	none	none	none	none	none	none	none	none	none	none	none	none	none	none	none	none
	GataC_KO	none	none	none	none	none	none	none	none	none	none	none	none	none	none	none	none	none	none	none	none	none	none	none	none
	GataE_KO	down	down	down	down	down	down	down	down	down	down	down	down	down	down	down	down	down	down	down	down	down	down	down	down
	Gcm_KO	none	none	none	none	none	none	none	none	none	none	none	none	none	none	none	none	none	none	none	none	none	none	none	none
	Hnf6_KO	none	none	none	none	none	none	none	none	none	none	none	none	none	none	none	none	none	none	none	none	none	none	none	none
	Hox_KO	up	up	up	up	up	up	up	up	up	up	up	up	up	up	up	up	up	up	up	up	up	up	up	up
	Otx_KO	none	none	none	none	none	none	none	none	none	none	none	none	none	none	none	none	none	none	none	none	none	none	none	none
	Pmar1_KO	none	none	none	none	none	none	none	none	none	none	none	none	none	none	none	none	none	none	none	none	none	none	none	none
	Pmar1_MOE	none	none	none	none	none	none	none	none	none	none	none	none	none	none	none	none	none	none	none	none	none	none	none	none
	Snail_KO	none	none	none	none	none	none	none	none	none	none	none	none	none	none	none	none	none	none	none	none	none	none	none	none
	SoxB1_KO	none	none	none	none	none	none	none	none	none	none	none	none	none	none	none	none	none	none	none	none	none	none	none	none
	SoxB1_MOE	none	none	none	none	none	none	none	none	none	none	none	none	none	none	none	none	none	none	none	none	none	none	none	none
	TBr_KO	none	none	none	none	none	none	none	none	none	none	none	none	none	none	none	none	none	none	none	none	none	none	none	none
Gcm	Alx1_KO	none	none	none	N/A	none	none	none	N/A	none	none	none	N/A	none	none	none	N/A	none	none	none	N/A	none	none	none	N/A
	Alx1_MOE	down	down	down	N/A	down	down	down	N/A	down	down	down	N/A	down	down	down	N/A	down	down	down	N/A	down	down	down	N/A
	Blimp1_KO	none	none	none	N/A	none	none	none	N/A	none	none	none	N/A	none	none	none	N/A	none	none	none	N/A	none	none	none	N/A
	Bra_KO	up	up	up	N/A	up	up	up	N/A	up	up	up	N/A	none	none	none	N/A	none	none	none	N/A	none	none	none	N/A
	Brn_KO	none	none	none	N/A	none	none	none	N/A	none	none	none	N/A	none	none	none	N/A	none	none	none	N/A	none	none	none	N/A
	Dri_KO	none	none	none	N/A	none	none	none	N/A	none	none	none	N/A	none	none	none	N/A	none	none	none	N/A	none	none	none	N/A
	Ets1_KO	none	none	none	N/A	none	none	none	N/A	none	none	none	N/A	none	none	none	N/A	none	none	none	N/A	none	none	none	N/A
	Eve_KO	none	none	none	N/A	none	none	none	N/A	none	none	none	N/A	none	none	none	N/A	none	none	none	N/A	none	none	none	N/A
	FoxA_KO	up	up	up	N/A	up	up	up	N/A	up	up	up	N/A	up	up	up	N/A	up	up	up	N/A	up	up	up	N/A
	FoxB_KO	none	none	none	N/A	none	none	none	N/A	none	none	none	N/A	none	none	none	N/A	none	none	none	N/A	none	none	none	N/A
	GataC_KO	none	none	none	N/A	none	none	none	N/A	none	none	none	N/A	none	none	none	N/A	none	none	none	N/A	none	none	none	N/A
	GataE_KO	up	up	up	N/A	up	up	up	N/A	up	up	up	N/A	up	up	up	N/A	up	up	up	N/A	up	up	up	N/A
	Gcm_KO	down	down	down	N/A	down	down	down	N/A	down	down	down	N/A	down	down	down	N/A	down	down	down	N/A	down	down	down	N/A
	Hnf6_KO	none	none	none	N/A	none	none	none	N/A	none	none	none	N/A	none	none	none	N/A	none	none	none	N/A	none	none	none	N/A
	Hox_KO	none	none	none	N/A	none	none	none	N/A	none	none	none	N/A	none	none	none	N/A	down	none	down	N/A	down	down	down	N/A
	Otx_KO	none	none	none	N/A	none	none	none	N/A	none	none	none	N/A	none	none	none	N/A	none	none	none	N/A	none	none	none	N/A
	Pmar1_KO	none	none	none	N/A	none	none	none	N/A	none	none	none	N/A	none	none	none	N/A	none	none	none	N/A	none	none	none	N/A
	Pmar1_MOE	none	none	none	N/A	none	none	none	N/A	none	none	none	N/A	none	none	none	N/A	none	none	none	N/A	none	none	none	N/A
	Snail_KO	none	none	none	N/A	none	none	none	N/A	none	none	none	N/A	none	none	none	N/A	none	none	none	N/A	none	none	none	N/A
	SoxB1_KO	none	none	none	N/A	none	none	none	N/A	none	none	none	N/A	none	none	none	N/A	none	none	none	N/A	none	none	none	N/A
	SoxB1_MOE	none	none	none	N/A	none	none	none	N/A	none	none	none	N/A	none	none	none	N/A	none	none	none	N/A	none	none	none	N/A
	TBr_KO	none	none	none	N/A	none	none	none	N/A	none	none	none	N/A	none	none	none	N/A	none	none	none	N/A	none	none	none	N/A
Gelsolin	Alx1_KO	none	none	none	none	none	none	none	none	none	none	none	none	none	none	none	none	none	none	none	none	none	none	none	none
	Alx1_MOE	none	none	none	none	none	none	none	none	none	none	none	none	none	none	none	none	none	none	none	none	none	none	none	none
	Blimp1_KO	none	none	none	none	none	none	none	none	none	none	none	none	none	none	none	none	none	none	none	none	none	none	none	none
	Bra_KO	down	down	down	down	down	down	down	down	down	down	down	down	down	down	down	down	down	down	down	down	down	down	down	down
	Brn_KO	none	none	none	none	none	none	none	none	none	none	none	none	none	none	none	none	none	none	none	none	none	none	none	none
	Dri_KO	none	none	none	none	none	none	none	none	none	none	none	none	none	none	none	none	none	none	none	none	none	none	none	none
	Ets1_KO	none	none	none	none	none	none	none	none	none	none	none	none	none	none	none	none	none	none	none	none	none	none	none	none
	Eve_KO	none	none	none	none	none	none	none	none	none	none	none	none	none	none	none	none	none	none	none	none	none	none	none	none
	FoxA_KO	none	none	none	none	none	none	none	none	none	none	none	none	none	none	none	none	none	none	none	none	none	none	none	none
	FoxB_KO	none	none	none	none	none	none	none	none	none	none	none	none	none	none	none	none	none	none	none	none	none	none	none	none
	GataC_KO	none	none	none	none	none	none	none	none	none	none	none	none	none	none	none	none	none	none	none	none	none	none	none	none
	GataE_KO	none	none	none	none	none	none	none	none	none	none	none	none	none	none	none	none	none	none	none	none	none	none	none	none
	Gcm_KO	none	none	none	none	none	none	none	none	none	none	none	none	none	none	none	none	none	none	none	none	none	none	none	none
	Hnf6_KO	none	none	none	none	none	none	none	none	none	none	none	none	none	none	none	none	none	none	none	none	none	none	none	none
	Hox_KO	none	none	none	none	none	none	none	none	none	none	none	none	none	none	none	none	none	none	none	none	none	none	none	none
	Otx_KO	none	none	none	none	none	none	none	none	none	none	none	none	none	none	none	none	none	none	none	none	none	none	none	none
	Pmar1_KO	none	none	none	none	none	none	none	none	none	none	none	none	none	none	none	none	none	none	none	none	none	none	none	none
	Pmar1_MOE	none	none	none	none	none	none	none	none	none	none	none	none	none	none	none	none	none	none	none	none	none	none	none	none
	Snail_KO	none	none	none	none	none	none	none	none	none	none	none	none	none	none	none	none	none	none	none	none	none	none	none	none
	SoxB1_KO	none	none	none	none	none	none	none	none	none	none	none	none	none	none	none	none	none	none	none	none	none	none	none	none
	SoxB1_MOE	none	none	none	none	none	none	none	none	none	none	none	none	none	none	none	none	none	none	none	none	none	none	none	none
	TBr_KO	none	none	none	none	none	none	none	none	none	none	none	none	none	none	none	none	none	none	none	none	none	none	none	none
HesC	Alx1_KO	none	N/A	N/A	none	none	N/A	N/A	none	none	N/A	N/A	none	none	N/A	N/A	none	none	N/A	N/A	none	none	N/A	N/A	none
	Alx1_MOE	none	N/A	N/A	none	none	N/A	N/A	none	none	N/A	N/A	none	none	N/A	N/A	none	none	N/A	N/A	none	none	N/A	N/A	none
	Blimp1_KO	none	N/A	N/A	none	none	N/A	N/A	none	none	N/A	N/A	none	none	N/A	N/A	none	none	N/A	N/A	none	none	N/A	N/A	none
	Bra_KO	none	N/A	N/A	none	none	N/A	N/A	none	none	N/A	N/A	none	none	N/A	N/A	none	none	N/A	N/A	none	none	N/A	N/A	none
	Brn_KO	none	N/A	N/A	none	none	N/A	N/A	none	none	N/A	N/A	none	none	N/A	N/A	none	none	N/A	N/A	none	none	N/A	N/A	none
	Dri_KO	none	N/A	N/A	none	none	N/A	N/A	none	none	N/A	N/A	none	none	N/A	N/A	none	none	N/A	N/A	none	none	N/A	N/A	none
	Ets1_KO	none	N/A	N/A	none	none	N/A	N/A	none	none	N/A	N/A	none	none	N/A	N/A	none	none	N/A	N/A	none	none	N/A	N/A	none
	Eve_KO	none	N/A	N/A	none	none	N/A	N/A	none	none	N/A	N/A	none	none	N/A	N/A	none	none	N/A	N/A	none	none	N/A	N/A	none
	FoxA_KO	none	N/A	N/A	none	none	N/A	N/A	none	none	N/A	N/A	none	none	N/A	N/A	none	none	N/A	N/A	none	none	N/A	N/A	none
	FoxB_KO	none	N/A	N/A	none	none	N/A	N/A	none	none	N/A	N/A	none	none	N/A	N/A	none	none	N/A	N/A	none	none	N/A	N/A	none
	GataC_KO	none	N/A	N/A	none	none	N/A	N/A	none	none	N/A	N/A	none	none	N/A	N/A	none	none	N/A	N/A	none	none	N/A	N/A	none
	GataE_KO	none	N/A	N/A	none	none	N/A	N/A	none	none	N/A	N/A	none	none	N/A	N/A	none	none	N/A	N/A	none	none	N/A	N/A	none
	Gcm_KO	none	N/A	N/A	none	none	N/A	N/A	none	none	N/A	N/A	none	none	N/A	N/A	none	none	N/A	N/A	none	none	N/A	N/A	none
	Hnf6_KO	none	N/A	N/A	none	none	N/A	N/A	none	none	N/A	N/A	none	none	N/A	N/A	none	none	N/A	N/A	none	none	N/A	N/A	none
	Hox_KO	none	N/A	N/A	none	none	N/A	N/A	none	none	N/A	N/A	none	none	N/A	N/A	none	none	N/A	N/A	none	none	N/A	N/A	none
	Otx_KO	none	N/A	N/A	none	none	N/A	N/A	none	none	N/A	N/A	none	none	N/A	N/A	none	none	N/A	N/A	none	none	N/A	N/A	none
	Pmar1_KO	up	N/A	N/A	up	up	N/A	N/A	up	up	N/A	N/A	up	up	N/A	N/A	up	up	N/A	N/A	up	up	N/A	N/A	up
	Pmar1_MOE	down	N/A	N/A	down	down	N/A	N/A	down	down	N/A	N/A	down	down	N/A	N/A	down	down	N/A	N/A	down	down	N/A	N/A	down
	Snail_KO	none	N/A	N/A	none	none	N/A	N/A	none	none	N/A	N/A	none	none	N/A	N/A	none	none	N/A	N/A	none	none	N/A	N/A	none
	SoxB1_KO	none	N/A	N/A	none	none	N/A	N/A	none	none	N/A	N/A	none	none	N/A	N/A	none	none	N/A	N/A	none	none	N/A	N/A	none
	SoxB1_MOE	none	N/A	N/A	none	none	N/A	N/A	none	none	N/A	N/A	none	none	N/A	N/A	none	none	N/A	N/A	none	none	N/A	N/A	none
	TBr_KO	none	N/A	N/A	none	none	N/A	N/A	none	none	N/A	N/A	none	none	N/A	N/A	none	none	N/A	N/A	none	none	N/A	N/A	none
Hnf6	Alx1_KO	none	N/A	N/A	none	none	N/A	N/A	none	none	N/A	N/A	none	none	N/A	N/A	none	none	N/A	N/A	none	none	N/A	N/A	none
	Alx1_MOE	none	N/A	N/A	none	none	N/A	N/A	none	none	N/A	N/A	none	none	N/A	N/A	none	none	N/A	N/A	none	none	N/A	N/A	none
	Blimp1_KO	none	N/A	N/A	none	none	N/A	N/A	none	none	N/A	N/A	none	none	N/A	N/A	none	none	N/A	N/A	none	none	N/A	N/A	none
	Bra_KO	none	N/A	N/A	none	none	N/A	N/A	none	none	N/A	N/A	none	none	N/A	N/A	none	none	N/A	N/A	none	none	N/A	N/A	none
	Brn_KO	none	N/A	N/A	none	none	N/A	N/A	none	none	N/A	N/A	none	none	N/A	N/A	none	none	N/A	N/A	none	none	N/A	N/A	none
	Dri_KO	none	N/A	N/A	none	none	N/A	N/A	none	none	N/A	N/A	none	none	N/A	N/A	none	none	N/A	N/A	none	none	N/A	N/A	none
	Ets1_KO	none	N/A	N/A	none	none	N/A	N/A	none	none	N/A	N/A	none	none	N/A	N/A	none	none	N/A	N/A	none	none	N/A	N/A	none
	Eve_KO	none	N/A	N/A	none	none	N/A	N/A	none	none	N/A	N/A	none	none	N/A	N/A	none	none	N/A	N/A	none	none	N/A	N/A	none
	FoxA_KO	none	N/A	N/A	none	none	N/A	N/A	none	none	N/A	N/A	none	none	N/A	N/A	none	none	N/A	N/A	none	none	N/A	N/A	none
	FoxB_KO	none	N/A	N/A	none	none	N/A	N/A	none	none	N/A	N/A	none	none	N/A	N/A	none	none	N/A	N/A	none	none	N/A	N/A	none
	GataC_KO	none	N/A	N/A	none	none	N/A	N/A	none	none	N/A	N/A	none	none	N/A	N/A	none	none	N/A	N/A	none	none	N/A	N/A	none
	GataE_KO	none	N/A	N/A	none	none	N/A	N/A	none	none	N/A	N/A	none	none	N/A	N/A	none	none	N/A	N/A	none	none	N/A	N/A	none
	Gcm_KO	none	N/A	N/A	none	none	N/A	N/A	none	none	N/A	N/A	none	none	N/A	N/A	none	none	N/A	N/A	none	none	N/A	N/A	none
	Hnf6_KO	down	N/A	N/A	down	down	N/A	N/A	down	down	N/A	N/A	down	down	N/A	N/A	down	down	N/A	N/A	down	down	N/A	N/A	down
	Hox_KO	none	N/A	N/A	none	none	N/A	N/A	none	none	N/A	N/A	none	none	N/A	N/A	none	none	N/A	N/A	none	none	N/A	N/A	none
	Otx_KO	none	N/A	N/A	none	none	N/A	N/A	none	none	N/A	N/A	none	none	N/A	N/A	none	none	N/A	N/A	none	none	N/A	N/A	none
	Pmar1_KO	none	N/A	N/A	none	none	N/A	N/A	none	none	N/A	N/A	none	none	N/A	N/A	none	none	N/A	N/A	none	none	N/A	N/A	none
	Pmar1_MOE	none	N/A	N/A	none	none	N/A	N/A	none	none	N/A	N/A	none	none	N/A	N/A	none	none	N/A	N/A	none	none	N/A	N/A	none
	Snail_KO	none	N/A	N/A	none	none	N/A	N/A	none	none	N/A	N/A	none	none	N/A	N/A	none	none	N/A	N/A	none	none	N/A	N/A	none
	SoxB1_KO	none	N/A	N/A	none	none	N/A	N/A	none	none	N/A	N/A	none	none	N/A	N/A	none	none	N/A	N/A	none	none	N/A	N/A	none
	SoxB1_MOE	none	N/A	N/A	none	none	N/A	N/A	none	none	N/A	N/A	none	none	N/A	N/A	none	none	N/A	N/A	none	none	N/A	N/A	none
	TBr_KO	none	N/A	N/A	none	none	N/A	N/A	none	none	N/A	N/A	none	none	N/A	N/A	none	none	N/A	N/A	none	none	N/A	N/A	none
Hox	Alx1_KO	none	none	none	none	none	none	none	none	none	none	none	none	none	none	none	none	none	none	none	none	none	none	none	none
	Alx1_MOE	none	none	none	none	none	none	none	none	none	none	none	none	none	none	none	none	none	none	none	none	none	none	none	none
	Blimp1_KO	down	down	down	down	down	down	down	down	down	down	down	down	down	down	down	down	down	down	down	down	down	down	down	down
	Bra_KO	none	none	none	none	none	none	none	none	none	none	none	none	none	none	none	none	none	none	none	none	none	none	none	none
	Brn_KO	none	none	none	none	none	none	none	none	none	none	none	none	none	none	none	none	none	none	none	none	none	none	none	none
	Dri_KO	none	none	none	none	none	none	none	none	none	none	none	none	none	none	none	none	none	none	none	none	none	none	none	none
	Ets1_KO	none	none	none	none	none	none	none	none	none	none	none	none	none	none	none	none	none	none	none	none	none	none	none	none
	Eve_KO	down	down	down	down	down	down	down	down	down	down	down	down	down	down	down	down	down	down	down	down	down	down	down	down
	FoxA_KO	none	none	none	none	none	none	none	none	none	none	none	none	none	none	none	none	none	none	none	none	none	none	none	none
	FoxB_KO	none	none	none	none	none	none	none	none	none	none	none	none	none	none	none	none	none	none	none	none	none	none	none	none
	GataC_KO	none	none	none	none	none	none	none	none	none	none	none	none	none	none	none	none	none	none	none	none	none	none	none	none
	GataE_KO	none	none	none	none	none	none	none	none	none	none	none	none	none	none	none	none	none	none	none	none	none	none	none	none
	Gcm_KO	none	none	none	none	none	none	none	none	none	none	none	none	none	none	none	none	none	none	none	none	none	none	none	none
	Hnf6_KO	none	none	none	none	none	none	none	none	none	none	none	none	none	none	none	none	none	none	none	none	none	none	none	none
	Hox_KO	down	down	down	down	down	down	down	down	down	down	down	down	down	down	down	down	down	down	down	down	down	down	down	down
	Otx_KO	none	none	none	none	none	none	none	none	none	none	none	none	none	none	none	none	none	none	none	none	none	none	none	none
	Pmar1_KO	none	none	none	none	none	none	none	none	none	none	none	none	none	none	none	none	none	none	none	none	none	none	none	none
	Pmar1_MOE	none	none	none	none	none	none	none	none	none	none	none	none	none	none	none	none	none	none	none	none	none	none	none	none
	Snail_KO	none	none	none	none	none	none	none	none	none	none	none	none	none	none	none	none	none	none	none	none	none	none	none	none
	SoxB1_KO	none	none	none	none	none	none	none	none	none	none	none	none	none	none	none	none	none	none	none	none	none	none	none	none
	SoxB1_MOE	none	none	none	none	none	none	none	none	none	none	none	none	none	none	none	none	none	none	none	none	none	none	none	none
	TBr_KO	none	none	none	none	none	none	none	none	none	none	none	none	none	none	none	none	none	none	none	none	none	none	none	none
Kakapo	Alx1_KO	none	none	none	none	none	none	none	none	none	none	none	none	none	none	none	none	none	none	none	none	none	none	none	none
	Alx1_MOE	none	none	none	none	none	none	none	none	none	none	none	none	none	none	none	none	none	none	none	none	none	none	none	none
	Blimp1_KO	none	none	none	none	none	none	none	none	none	none	none	none	none	none	none	none	none	none	none	none	none	none	none	none
	Bra_KO	down	down	down	down	down	down	down	down	down	down	down	down	down	down	down	down	down	down	down	down	down	down	down	down
	Brn_KO	none	none	none	none	none	none	none	none	none	none	none	none	none	none	none	none	none	none	none	none	none	none	none	none
	Dri_KO	none	none	none	none	none	none	none	none	none	none	none	none	none	none	none	none	none	none	none	none	none	none	none	none
	Ets1_KO	none	none	none	none	none	none	none	none	none	none	none	none	none	none	none	none	none	none	none	none	none	none	none	none
	Eve_KO	none	none	none	none	none	none	none	none	none	none	none	none	none	none	none	none	none	none	none	none	none	none	none	none
	FoxA_KO	none	none	none	none	none	none	none	none	none	none	none	none	none	none	none	none	none	none	none	none	none	none	none	none
	FoxB_KO	none	none	none	none	none	none	none	none	none	none	none	none	none	none	none	none	none	none	none	none	none	none	none	none
	GataC_KO	none	none	none	none	none	none	none	none	none	none	none	none	none	none	none	none	none	none	none	none	none	none	none	none
	GataE_KO	none	none	none	none	none	none	none	none	none	none	none	none	none	none	none	none	none	none	none	none	none	none	none	none
	Gcm_KO	none	none	none	none	none	none	none	none	none	none	none	none	none	none	none	none	none	none	none	none	none	none	none	none
	Hnf6_KO	none	none	none	none	none	none	none	none	none	none	none	none	none	none	none	none	none	none	none	none	none	none	none	none
	Hox_KO	none	none	none	none	none	none	none	none	none	none	none	none	none	none	none	none	none	none	none	none	none	none	none	none
	Otx_KO	none	none	none	none	none	none	none	none	none	none	none	none	none	none	none	none	none	none	none	none	none	none	none	none
	Pmar1_KO	none	none	none	none	none	none	none	none	none	none	none	none	none	none	none	none	none	none	none	none	none	none	none	none
	Pmar1_MOE	none	none	none	none	none	none	none	none	none	none	none	none	none	none	none	none	none	none	none	none	none	none	none	none
	Snail_KO	none	none	none	none	none	none	none	none	none	none	none	none	none	none	none	none	none	none	none	none	none	none	none	none
	SoxB1_KO	none	none	none	none	none	none	none	none	none	none	none	none	none	none	none	none	none	none	none	none	none	none	none	none
	SoxB1_MOE	none	none	none	none	none	none	none	none	none	none	none	none	none	none	none	none	none	none	none	none	none	none	none	none
	TBr_KO	none	none	none	none	none	none	none	none	none	none	none	none	none	none	none	none	none	none	none	none	none	none	none	none
Lim	Alx1_KO	none	none	none	none	none	none	none	none	none	none	none	none	none	none	none	none	none	none	none	none	none	none	none	none
	Alx1_MOE	none	none	none	none	none	none	none	none	none	none	none	none	none	none	none	none	none	none	none	none	none	none	none	none
	Blimp1_KO	none	none	none	none	none	none	none	none	none	none	none	none	none	none	none	none	none	none	none	none	none	none	none	none
	Bra_KO	none	none	none	none	none	none	none	none	none	none	none	none	none	none	none	none	none	none	none	none	none	none	none	none
	Brn_KO	none	none	none	none	none	none	none	none	none	none	none	none	none	none	none	none	none	none	none	none	none	none	none	none
	Dri_KO	none	none	none	none	none	none	none	none	none	none	none	none	none	none	none	none	none	none	none	none	none	none	none	none
	Ets1_KO	none	none	none	none	none	none	none	none	none	none	none	none	none	none	none	none	none	none	none	none	none	none	none	none
	Eve_KO	none	none	none	none	none	none	none	none	none	none	none	none	none	none	none	none	none	none	none	none	none	none	none	none
	FoxA_KO	none	none	none	none	none	none	none	none	none	none	none	none	none	none	none	none	none	none	none	none	none	none	none	none
	FoxB_KO	none	none	none	none	none	none	none	none	none	none	none	none	none	none	none	none	none	none	none	none	none	none	none	none
	GataC_KO	none	none	none	none	none	none	none	none	none	none	none	none	none	none	none	none	none	none	none	none	none	none	none	none
	GataE_KO	down	down	down	down	down	down	down	down	down	down	down	down	down	down	down	down	down	down	down	down	down	down	down	down
	Gcm_KO	none	none	none	none	none	none	none	none	none	none	none	none	none	none	none	none	none	none	none	none	none	none	none	none
	Hnf6_KO	none	none	none	none	none	none	none	none	none	none	none	none	none	none	none	none	none	none	none	none	none	none	none	none
	Hox_KO	up	none	none	up	up	up	up	up	up	up	up	up	up	up	up	up	up	up	up	up	up	up	up	up
	Otx_KO	none	none	none	none	none	none	none	none	none	none	none	none	none	none	none	none	none	none	none	none	none	none	down	none
	Pmar1_KO	none	none	none	none	none	none	none	none	none	none	none	none	none	none	none	none	none	none	none	none	none	none	none	none
	Pmar1_MOE	none	none	none	none	none	none	none	none	none	none	none	none	none	none	none	none	none	none	none	none	none	none	none	none
	Snail_KO	none	none	none	none	none	none	none	none	none	none	none	none	none	none	none	none	none	none	none	none	none	none	none	none
	SoxB1_KO	none	none	none	none	none	none	none	none	none	none	none	none	none	none	none	none	none	none	none	none	none	none	none	none
	SoxB1_MOE	none	none	none	none	none	none	none	none	none	none	none	none	none	none	none	none	none	none	none	none	none	none	none	none
	TBr_KO	none	none	none	none	none	none	none	none	none	none	none	none	none	none	none	none	none	none	none	none	none	none	none	none
Msp130	Alx1_KO	down	N/A	N/A	down	down	N/A	N/A	down	down	N/A	N/A	down	none	N/A	N/A	none	none	N/A	N/A	none	none	N/A	N/A	none
	Alx1_MOE	up	up	up	none	up	up	up	none	up	up	up	none	up	up	up	none	up	up	up	none	up	up	up	none
	Blimp1_KO	none	N/A	N/A	none	none	N/A	N/A	none	none	N/A	N/A	none	none	N/A	N/A	none	none	N/A	N/A	none	none	N/A	N/A	none
	Bra_KO	none	N/A	N/A	none	none	N/A	N/A	none	none	N/A	N/A	none	none	N/A	N/A	none	none	N/A	N/A	none	none	N/A	N/A	none
	Brn_KO	none	N/A	N/A	none	none	N/A	N/A	none	none	N/A	N/A	none	none	N/A	N/A	none	none	N/A	N/A	none	none	N/A	N/A	none
	Dri_KO	none	N/A	N/A	none	none	N/A	N/A	none	none	N/A	N/A	none	none	N/A	N/A	none	none	N/A	N/A	none	none	N/A	N/A	none
	Ets1_KO	none	N/A	N/A	none	none	N/A	N/A	none	none	N/A	N/A	none	none	N/A	N/A	none	none	N/A	N/A	none	none	N/A	N/A	none
	Eve_KO	none	N/A	N/A	none	none	N/A	N/A	none	none	N/A	N/A	none	none	N/A	N/A	none	none	N/A	N/A	none	none	N/A	N/A	none
	FoxA_KO	none	N/A	N/A	none	none	N/A	N/A	none	none	N/A	N/A	none	none	N/A	N/A	none	none	N/A	N/A	none	none	N/A	N/A	none
	FoxB_KO	none	N/A	N/A	none	none	N/A	N/A	none	none	N/A	N/A	none	none	N/A	N/A	none	none	N/A	N/A	none	none	N/A	N/A	none
	GataC_KO	none	N/A	N/A	none	none	N/A	N/A	none	none	N/A	N/A	none	none	N/A	N/A	none	none	N/A	N/A	none	none	N/A	N/A	none
	GataE_KO	none	N/A	N/A	none	none	N/A	N/A	none	none	N/A	N/A	none	none	N/A	N/A	none	none	N/A	N/A	none	none	N/A	N/A	none
	Gcm_KO	none	N/A	N/A	none	none	N/A	N/A	none	none	N/A	N/A	none	none	N/A	N/A	none	none	N/A	N/A	none	none	N/A	N/A	none
	Hnf6_KO	down	N/A	N/A	down	down	N/A	N/A	down	none	N/A	N/A	none	none	N/A	N/A	none	none	N/A	N/A	none	none	N/A	N/A	none
	Hox_KO	none	N/A	N/A	none	none	N/A	N/A	none	none	N/A	N/A	none	none	N/A	N/A	none	none	N/A	N/A	none	none	N/A	N/A	none
	Otx_KO	none	N/A	N/A	none	none	N/A	N/A	none	none	N/A	N/A	none	none	N/A	N/A	none	none	N/A	N/A	none	none	N/A	N/A	none
	Pmar1_KO	none	N/A	N/A	none	none	N/A	N/A	none	none	N/A	N/A	none	none	N/A	N/A	none	none	N/A	N/A	none	down	N/A	N/A	down
	Pmar1_MOE	none	N/A	N/A	none	none	N/A	N/A	none	none	N/A	N/A	none	none	N/A	N/A	none	none	N/A	N/A	none	none	N/A	N/A	none
	Snail_KO	none	N/A	N/A	none	none	N/A	N/A	none	none	N/A	N/A	none	none	N/A	N/A	none	none	N/A	N/A	none	none	N/A	N/A	none
	SoxB1_KO	none	N/A	N/A	none	none	N/A	N/A	none	none	N/A	N/A	none	none	N/A	N/A	none	none	N/A	N/A	none	none	N/A	N/A	none
	SoxB1_MOE	none	N/A	N/A	none	none	N/A	N/A	none	none	N/A	N/A	none	none	N/A	N/A	none	none	N/A	N/A	none	none	N/A	N/A	none
	TBr_KO	down	N/A	N/A	down	down	N/A	N/A	down	down	N/A	N/A	down	down	N/A	N/A	down	down	N/A	N/A	down	down	N/A	N/A	down
MspL	Alx1_KO	down	N/A	N/A	down	down	N/A	N/A	down	down	N/A	N/A	down	down	N/A	N/A	down	none	N/A	N/A	none	none	N/A	N/A	none
	Alx1_MOE	up	up	up	none	up	up	up	none	up	up	up	none	up	up	up	none	up	up	up	none	up	up	up	none
	Blimp1_KO	none	N/A	N/A	none	none	N/A	N/A	none	none	N/A	N/A	none	none	N/A	N/A	none	none	N/A	N/A	none	none	N/A	N/A	none
	Bra_KO	none	N/A	N/A	none	none	N/A	N/A	none	none	N/A	N/A	none	none	N/A	N/A	none	none	N/A	N/A	none	none	N/A	N/A	none
	Brn_KO	none	N/A	N/A	none	none	N/A	N/A	none	none	N/A	N/A	none	none	N/A	N/A	none	none	N/A	N/A	none	none	N/A	N/A	none
	Dri_KO	none	N/A	N/A	none	none	N/A	N/A	none	none	N/A	N/A	none	none	N/A	N/A	none	none	N/A	N/A	none	none	N/A	N/A	none
	Ets1_KO	none	N/A	N/A	none	none	N/A	N/A	none	none	N/A	N/A	none	none	N/A	N/A	none	none	N/A	N/A	none	none	N/A	N/A	none
	Eve_KO	none	N/A	N/A	none	none	N/A	N/A	none	none	N/A	N/A	none	none	N/A	N/A	none	none	N/A	N/A	none	none	N/A	N/A	none
	FoxA_KO	none	N/A	N/A	none	none	N/A	N/A	none	none	N/A	N/A	none	none	N/A	N/A	none	none	N/A	N/A	none	none	N/A	N/A	none
	FoxB_KO	none	N/A	N/A	none	none	N/A	N/A	none	none	N/A	N/A	none	none	N/A	N/A	none	none	N/A	N/A	none	none	N/A	N/A	none
	GataC_KO	none	N/A	N/A	none	none	N/A	N/A	none	none	N/A	N/A	none	none	N/A	N/A	none	none	N/A	N/A	none	none	N/A	N/A	none
	GataE_KO	none	N/A	N/A	none	none	N/A	N/A	none	none	N/A	N/A	none	none	N/A	N/A	none	none	N/A	N/A	none	none	N/A	N/A	none
	Gcm_KO	none	N/A	N/A	none	none	N/A	N/A	none	none	N/A	N/A	none	none	N/A	N/A	none	none	N/A	N/A	none	none	N/A	N/A	none
	Hnf6_KO	none	N/A	N/A	none	none	N/A	N/A	none	none	N/A	N/A	none	none	N/A	N/A	none	none	N/A	N/A	none	none	N/A	N/A	none
	Hox_KO	none	N/A	N/A	none	none	N/A	N/A	none	none	N/A	N/A	none	none	N/A	N/A	none	none	N/A	N/A	none	none	N/A	N/A	none
	Otx_KO	none	N/A	N/A	none	none	N/A	N/A	none	none	N/A	N/A	none	none	N/A	N/A	none	none	N/A	N/A	none	none	N/A	N/A	none
	Pmar1_KO	none	N/A	N/A	none	none	N/A	N/A	none	none	N/A	N/A	none	none	N/A	N/A	none	none	N/A	N/A	none	none	N/A	N/A	none
	Pmar1_MOE	none	N/A	N/A	none	none	N/A	N/A	none	none	N/A	N/A	none	none	N/A	N/A	none	none	N/A	N/A	none	none	N/A	N/A	none
	Snail_KO	none	N/A	N/A	none	none	N/A	N/A	none	none	N/A	N/A	none	none	N/A	N/A	none	none	N/A	N/A	none	none	N/A	N/A	none
	SoxB1_KO	none	N/A	N/A	none	none	N/A	N/A	none	none	N/A	N/A	none	none	N/A	N/A	none	none	N/A	N/A	none	none	N/A	N/A	none
	SoxB1_MOE	none	N/A	N/A	none	none	N/A	N/A	none	none	N/A	N/A	none	none	N/A	N/A	none	none	N/A	N/A	none	none	N/A	N/A	none
	TBr_KO	none	N/A	N/A	none	none	N/A	N/A	none	none	N/A	N/A	none	none	N/A	N/A	none	none	N/A	N/A	none	none	N/A	N/A	none
Not	Alx1_KO	none	none	none	none	none	none	none	none	none	none	none	none	none	none	none	none	none	none	none	none	none	none	none	none
	Alx1_MOE	none	none	none	none	none	none	none	none	none	none	none	none	none	none	none	none	none	none	none	none	none	none	none	none
	Blimp1_KO	none	none	none	none	none	none	none	none	none	none	none	none	up	up	none	up	up	up	up	up	up	up	up	up
	Bra_KO	none	none	none	none	none	none	none	none	none	none	none	none	none	none	none	none	none	none	none	none	none	none	none	none
	Brn_KO	none	none	none	none	none	none	none	none	none	none	none	none	none	none	none	none	none	none	none	none	none	none	none	none
	Dri_KO	none	none	none	none	none	none	none	none	none	none	none	none	none	none	none	none	none	none	none	none	none	none	none	none
	Ets1_KO	none	none	none	none	none	none	none	none	none	none	none	none	none	none	none	none	none	none	none	none	none	none	none	none
	Eve_KO	none	none	none	none	none	none	none	none	none	none	none	none	none	none	none	none	up	none	none	up	up	up	up	up
	FoxA_KO	none	none	none	none	none	none	none	none	none	none	none	none	none	none	none	none	none	none	none	none	none	none	none	none
	FoxB_KO	none	none	none	none	none	none	none	none	none	none	none	none	none	none	none	none	none	none	none	none	none	none	none	none
	GataC_KO	none	none	none	none	none	none	none	none	none	none	none	none	none	none	none	none	none	none	none	none	none	none	none	none
	GataE_KO	down	down	down	down	down	down	down	down	down	down	down	down	down	down	down	down	down	down	down	down	down	down	down	down
	Gcm_KO	none	none	none	none	none	none	none	none	none	none	none	none	none	none	none	none	none	none	none	none	none	none	none	none
	Hnf6_KO	none	none	none	none	none	none	none	none	none	none	none	none	none	none	none	none	none	none	none	none	none	none	none	none
	Hox_KO	up	up	up	up	up	up	up	up	up	up	up	up	up	up	up	up	up	up	up	up	up	up	up	up
	Otx_KO	none	none	none	none	none	none	none	none	none	none	none	none	none	none	none	none	none	none	none	none	none	none	none	none
	Pmar1_KO	none	none	none	none	none	none	none	none	none	none	none	none	none	none	none	none	none	none	none	none	none	none	none	none
	Pmar1_MOE	none	none	none	none	none	none	none	none	none	none	none	none	none	none	none	none	none	none	none	none	none	none	none	none
	Snail_KO	none	none	none	none	none	none	none	none	none	none	none	none	none	none	none	none	none	none	none	none	none	none	none	none
	SoxB1_KO	none	none	none	none	none	none	none	none	none	none	none	none	none	none	none	none	none	none	none	none	none	none	none	none
	SoxB1_MOE	none	none	none	none	none	none	none	none	none	none	none	none	none	none	none	none	none	none	none	none	none	none	none	none
	TBr_KO	none	none	none	none	none	none	none	none	none	none	none	none	none	none	none	none	none	none	none	none	none	none	none	none
Nrl	Alx1_KO	none	N/A	none	none	none	N/A	none	none	none	N/A	none	none	none	N/A	none	none	none	N/A	none	none	none	N/A	none	none
	Alx1_MOE	none	N/A	none	none	none	N/A	none	none	none	N/A	none	none	none	N/A	none	none	none	N/A	none	none	none	N/A	none	none
	Blimp1_KO	none	N/A	none	none	none	N/A	none	none	down	N/A	down	none	down	N/A	down	down	down	N/A	down	down	down	N/A	down	none
	Bra_KO	up	N/A	up	none	up	N/A	up	none	up	N/A	up	none	up	N/A	up	none	up	N/A	up	none	up	N/A	up	none
	Brn_KO	none	N/A	none	none	none	N/A	none	none	none	N/A	none	none	none	N/A	none	none	none	N/A	none	none	none	N/A	none	none
	Dri_KO	none	N/A	none	none	none	N/A	none	none	none	N/A	none	none	none	N/A	none	none	none	N/A	none	none	none	N/A	none	none
	Ets1_KO	none	N/A	none	none	none	N/A	none	none	none	N/A	none	none	none	N/A	none	none	none	N/A	none	none	none	N/A	none	none
	Eve_KO	none	N/A	none	none	none	N/A	none	none	none	N/A	none	none	none	N/A	down	none	down	N/A	down	none	down	N/A	down	none
	FoxA_KO	none	N/A	none	none	none	N/A	none	none	none	N/A	none	none	none	N/A	none	none	none	N/A	none	none	none	N/A	none	none
	FoxB_KO	none	N/A	none	none	none	N/A	none	none	none	N/A	none	none	none	N/A	none	none	none	N/A	none	none	none	N/A	none	none
	GataC_KO	none	N/A	none	none	none	N/A	none	none	none	N/A	none	none	none	N/A	none	none	none	N/A	none	none	none	N/A	none	none
	GataE_KO	up	N/A	up	up	up	N/A	up	up	up	N/A	up	up	up	N/A	up	up	up	N/A	up	up	up	N/A	up	up
	Gcm_KO	none	N/A	none	none	none	N/A	none	none	none	N/A	none	none	none	N/A	none	none	none	N/A	none	none	none	N/A	none	none
	Hnf6_KO	none	N/A	none	none	none	N/A	none	none	none	N/A	none	none	none	N/A	none	none	none	N/A	none	none	none	N/A	none	none
	Hox_KO	down	N/A	down	down	down	N/A	down	down	down	N/A	down	down	down	N/A	down	down	down	N/A	down	down	down	N/A	down	down
	Otx_KO	none	N/A	none	none	none	N/A	none	none	none	N/A	none	none	none	N/A	none	none	none	N/A	none	none	none	N/A	none	none
	Pmar1_KO	none	N/A	none	down	none	N/A	none	down	none	N/A	none	down	down	N/A	none	down	down	N/A	none	down	down	N/A	none	down
	Pmar1_MOE	none	N/A	none	up	none	N/A	none	up	up	N/A	none	up	up	N/A	none	up	up	N/A	none	up	up	N/A	none	up
	Snail_KO	none	N/A	none	none	none	N/A	none	none	none	N/A	none	none	none	N/A	none	none	none	N/A	none	none	none	N/A	none	none
	SoxB1_KO	none	N/A	none	none	none	N/A	none	none	none	N/A	none	none	none	N/A	none	none	none	N/A	none	none	none	N/A	none	none
	SoxB1_MOE	none	N/A	none	none	none	N/A	none	none	none	N/A	none	none	none	N/A	none	none	none	N/A	none	none	none	N/A	none	none
	TBr_KO	down	N/A	none	down	down	N/A	none	down	down	N/A	none	down	down	N/A	none	down	down	N/A	none	down	down	N/A	none	down
OrCt	Alx1_KO	none	none	none	none	none	none	none	none	none	none	none	none	none	none	none	none	none	none	none	none	none	none	none	none
	Alx1_MOE	none	none	none	none	none	none	none	none	none	none	none	none	none	none	none	none	none	none	none	none	none	none	none	none
	Blimp1_KO	up	up	up	up	up	up	up	up	up	up	up	up	up	up	up	up	up	up	up	up	up	up	up	up
	Bra_KO	down	down	down	down	down	down	down	down	down	down	down	down	down	down	down	down	down	down	down	down	down	down	down	down
	Brn_KO	none	none	none	none	none	none	none	none	none	none	none	none	none	none	none	none	none	none	none	none	none	none	none	none
	Dri_KO	none	none	none	none	none	none	none	none	none	none	none	none	none	none	none	none	none	none	none	none	none	none	none	none
	Ets1_KO	none	none	none	none	none	none	none	none	none	none	none	none	none	none	none	none	none	none	none	none	none	none	none	none
	Eve_KO	up	up	up	up	up	up	up	up	up	up	up	up	up	up	up	up	up	up	up	up	up	up	up	up
	FoxA_KO	none	none	none	none	none	none	none	none	none	none	none	none	none	none	none	none	none	none	none	none	none	none	none	none
	FoxB_KO	none	none	none	none	none	none	none	none	none	none	none	none	none	none	none	none	none	none	none	none	none	none	none	none
	GataC_KO	none	none	none	none	none	none	none	none	none	none	none	none	none	none	none	none	none	none	none	none	none	none	none	none
	GataE_KO	none	none	none	none	none	none	none	none	none	none	none	none	none	none	none	none	none	none	none	none	none	none	none	none
	Gcm_KO	none	none	none	none	none	none	none	none	none	none	none	none	none	none	none	none	none	none	none	none	none	none	none	none
	Hnf6_KO	none	none	none	none	none	none	none	none	none	none	none	none	none	none	none	none	none	none	none	none	none	none	none	none
	Hox_KO	up	up	up	up	up	up	up	up	up	up	up	up	up	up	up	up	up	up	up	up	up	up	up	up
	Otx_KO	none	none	none	none	none	none	none	none	none	none	none	none	none	none	none	none	none	none	none	none	none	none	none	none
	Pmar1_KO	none	none	none	none	none	none	none	none	none	none	none	none	none	none	none	none	none	none	none	none	none	none	none	none
	Pmar1_MOE	none	none	none	none	none	none	none	none	none	none	none	none	none	none	none	none	none	none	none	none	none	none	none	none
	Snail_KO	none	none	none	none	none	none	none	none	none	none	none	none	none	none	none	none	none	none	none	none	none	none	none	none
	SoxB1_KO	none	none	none	none	none	none	none	none	none	none	none	none	none	none	none	none	none	none	none	none	none	none	none	none
	SoxB1_MOE	none	none	none	none	none	none	none	none	none	none	none	none	none	none	none	none	none	none	none	none	none	none	none	none
	TBr_KO	none	none	none	none	none	none	none	none	none	none	none	none	none	none	none	none	none	none	none	none	none	none	none	none
Otx	Alx1_KO	none	none	none	none	none	none	none	none	none	none	none	none	none	none	none	none	none	none	none	none	none	none	none	none
	Alx1_MOE	none	none	none	none	none	none	none	none	none	none	none	none	none	none	none	none	none	none	none	none	none	none	none	none
	Blimp1_KO	none	none	none	none	none	none	none	none	none	none	none	none	none	none	down	none	none	none	down	none	none	down	down	none
	Bra_KO	none	none	none	none	none	none	none	none	none	none	none	none	none	none	none	none	none	none	none	none	none	none	none	none
	Brn_KO	none	none	none	none	none	none	none	none	none	none	none	none	none	none	none	none	none	none	none	none	none	none	none	none
	Dri_KO	none	none	none	none	none	none	none	none	none	none	none	none	none	none	none	none	none	none	none	none	none	none	none	none
	Ets1_KO	none	none	none	none	none	none	none	none	none	none	none	none	none	none	none	none	none	none	none	none	none	none	none	none
	Eve_KO	none	none	none	none	none	none	none	none	none	none	none	none	none	none	none	none	none	none	none	none	none	none	none	none
	FoxA_KO	none	none	none	none	none	none	none	none	none	none	none	none	none	none	none	none	none	none	none	none	none	none	none	none
	FoxB_KO	none	none	none	none	none	none	none	none	none	none	none	none	none	none	none	none	none	none	none	none	none	none	none	none
	GataC_KO	none	none	none	none	none	none	none	none	none	none	none	none	none	none	none	none	none	none	none	none	none	none	none	none
	GataE_KO	down	down	down	none	down	down	down	none	down	down	down	none	down	down	down	none	down	down	down	none	down	down	down	none
	Gcm_KO	none	none	none	none	none	none	none	none	none	none	none	none	none	none	none	none	none	none	none	none	none	none	none	none
	Hnf6_KO	none	none	none	none	none	none	none	none	none	none	none	none	none	none	none	none	none	none	none	none	none	none	none	none
	Hox_KO	none	none	none	none	none	none	none	none	none	none	none	none	none	up	up	none	up	up	up	none	up	up	up	none
	Otx_KO	down	down	down	down	down	down	down	down	down	down	down	down	down	down	down	down	down	down	down	down	down	down	down	down
	Pmar1_KO	none	none	none	none	none	none	none	none	none	none	none	none	none	none	none	none	none	none	none	none	none	none	none	none
	Pmar1_MOE	none	none	none	none	none	none	none	none	none	none	none	none	none	none	none	none	none	none	none	none	none	none	none	none
	Snail_KO	none	none	none	none	none	none	none	none	none	none	none	none	none	none	none	none	none	none	none	none	none	none	none	none
	SoxB1_KO	none	none	none	none	none	none	none	none	none	none	none	none	none	none	none	none	none	none	none	none	none	none	none	none
	SoxB1_MOE	none	none	none	none	none	none	none	none	none	none	none	none	none	none	none	none	none	none	none	none	none	none	none	none
	TBr_KO	none	none	none	none	none	none	none	none	none	none	none	none	none	none	none	none	none	none	none	none	none	none	none	none
Pks	Alx1_KO	none	none	none	none	none	none	none	none	none	none	none	none	none	none	none	none	none	none	none	none	none	none	none	none
	Alx1_MOE	down	down	down	none	down	down	down	none	down	down	down	none	down	down	down	none	down	down	down	none	down	down	down	none
	Blimp1_KO	none	none	none	none	none	none	none	none	none	none	none	none	none	none	none	up	none	none	none	up	none	none	none	up
	Bra_KO	down	none	down	none	none	none	down	none	none	none	down	none	none	none	down	none	none	none	down	none	none	none	down	none
	Brn_KO	none	none	none	none	none	none	none	none	none	none	none	none	none	none	none	none	none	none	none	none	none	none	none	none
	Dri_KO	none	none	none	none	none	none	none	none	none	none	none	none	none	none	none	none	none	none	none	none	none	none	none	none
	Ets1_KO	none	none	none	none	none	none	none	none	none	none	none	none	none	none	none	none	none	none	none	none	none	none	none	none
	Eve_KO	none	none	none	none	none	none	none	none	none	none	none	none	none	none	none	none	none	none	none	up	none	none	none	up
	FoxA_KO	none	up	none	none	none	up	none	none	none	none	none	none	none	none	none	none	none	none	none	none	none	none	none	none
	FoxB_KO	none	none	none	none	none	none	none	none	none	none	none	none	none	none	none	none	none	none	none	none	none	none	none	none
	GataC_KO	none	none	none	none	none	none	none	none	none	none	none	none	none	none	none	none	none	none	none	none	none	none	none	none
	GataE_KO	down	down	down	down	down	down	down	down	down	down	down	down	down	down	down	down	down	down	down	down	down	down	down	down
	Gcm_KO	down	down	down	none	down	down	down	none	down	down	down	none	down	down	down	none	down	down	down	none	down	down	down	none
	Hnf6_KO	none	none	none	none	none	none	none	none	none	none	none	none	none	none	none	none	none	none	none	none	none	none	none	none
	Hox_KO	up	up	none	up	up	up	none	up	up	up	up	up	up	up	up	up	up	up	up	up	up	up	up	up
	Otx_KO	none	none	none	none	none	none	none	none	none	none	none	none	none	none	none	none	none	none	none	none	none	none	none	none
	Pmar1_KO	none	none	none	none	none	none	none	none	none	none	none	none	none	none	none	none	none	none	none	none	none	none	none	none
	Pmar1_MOE	none	none	none	none	none	none	none	none	none	none	none	none	none	none	none	none	none	none	none	none	none	none	none	none
	Snail_KO	none	none	none	none	none	none	none	none	none	none	none	none	none	none	none	none	none	none	none	none	none	none	none	none
	SoxB1_KO	none	none	none	none	none	none	none	none	none	none	none	none	none	none	none	none	none	none	none	none	none	none	none	none
	SoxB1_MOE	none	none	none	none	none	none	none	none	none	none	none	none	none	none	none	none	none	none	none	none	none	none	none	none
	TBr_KO	none	none	none	none	none	none	none	none	none	none	none	none	none	none	none	none	none	none	none	none	none	none	none	none
Pmar1	Alx1_KO	none	none	none	none	none	none	none	none	none	none	none	none	none	none	none	none	none	none	none	none	none	none	none	none
	Alx1_MOE	none	none	none	none	none	none	none	none	none	none	none	none	none	none	none	none	none	none	none	none	none	none	none	none
	Blimp1_KO	none	none	none	none	none	none	none	none	none	none	none	none	none	none	none	none	none	none	none	none	none	none	none	none
	Bra_KO	none	none	none	none	none	none	none	none	none	none	none	none	none	none	none	none	none	none	none	none	none	none	none	none
	Brn_KO	none	none	none	none	none	none	none	none	none	none	none	none	none	none	none	none	none	none	none	none	none	none	none	none
	Dri_KO	none	none	none	none	none	none	none	none	none	none	none	none	none	none	none	none	none	none	none	none	none	none	none	none
	Ets1_KO	none	none	none	none	none	none	none	none	none	none	none	none	none	none	none	none	none	none	none	none	none	none	none	none
	Eve_KO	none	none	none	none	none	none	none	none	none	none	none	none	none	none	none	none	none	none	none	none	none	none	none	none
	FoxA_KO	none	none	none	none	none	none	none	none	none	none	none	none	none	none	none	none	none	none	none	none	none	none	none	none
	FoxB_KO	none	none	none	none	none	none	none	none	none	none	none	none	none	none	none	none	none	none	none	none	none	none	none	none
	GataC_KO	none	none	none	none	none	none	none	none	none	none	none	none	none	none	none	none	none	none	none	none	none	none	none	none
	GataE_KO	none	none	none	none	none	none	none	none	none	none	none	none	none	none	none	none	none	none	none	none	none	none	none	none
	Gcm_KO	none	none	none	none	none	none	none	none	none	none	none	none	none	none	none	none	none	none	none	none	none	none	none	none
	Hnf6_KO	none	none	none	none	none	none	none	none	none	none	none	none	none	none	none	none	none	none	none	none	none	none	none	none
	Hox_KO	none	none	none	none	none	none	none	none	none	none	none	none	none	none	none	none	none	none	none	none	none	none	none	none
	Otx_KO	none	none	none	none	none	none	none	none	none	none	none	none	none	none	none	none	none	none	none	none	down	down	down	none
	Pmar1_KO	down	down	down	down	down	down	down	down	down	down	down	down	down	down	down	down	down	down	down	down	down	down	down	down
	Pmar1_MOE	up	up	up	up	up	up	up	up	up	up	up	up	up	up	up	up	up	up	up	up	up	up	up	up
	Snail_KO	none	none	none	none	none	none	none	none	none	none	none	none	none	none	none	none	none	none	none	none	none	none	none	none
	SoxB1_KO	none	none	none	none	none	none	none	none	none	none	none	none	none	none	none	none	none	none	none	none	none	none	none	none
	SoxB1_MOE	none	none	none	none	none	none	none	none	none	none	none	none	none	none	none	none	none	none	none	none	none	none	none	none
	TBr_KO	none	none	none	none	none	none	none	none	none	none	none	none	none	none	none	none	none	none	none	none	none	none	none	none
Sm27	Alx1_KO	down	N/A	N/A	down	down	N/A	N/A	down	down	N/A	N/A	down	none	N/A	N/A	none	none	N/A	N/A	none	none	N/A	N/A	none
	Alx1_MOE	up	up	up	none	up	up	up	none	up	up	up	none	up	up	up	none	up	up	up	none	up	up	up	none
	Blimp1_KO	none	N/A	N/A	none	none	N/A	N/A	none	none	N/A	N/A	none	none	N/A	N/A	none	none	N/A	N/A	none	none	N/A	N/A	none
	Bra_KO	none	N/A	N/A	none	none	N/A	N/A	none	none	N/A	N/A	none	none	N/A	N/A	none	none	N/A	N/A	none	none	N/A	N/A	none
	Brn_KO	none	N/A	N/A	none	none	N/A	N/A	none	none	N/A	N/A	none	none	N/A	N/A	none	none	N/A	N/A	none	none	N/A	N/A	none
	Dri_KO	none	N/A	N/A	none	none	N/A	N/A	none	none	N/A	N/A	none	none	N/A	N/A	none	none	N/A	N/A	none	none	N/A	N/A	none
	Ets1_KO	none	N/A	N/A	none	none	N/A	N/A	none	none	N/A	N/A	none	none	N/A	N/A	none	none	N/A	N/A	none	none	N/A	N/A	none
	Eve_KO	none	N/A	N/A	none	none	N/A	N/A	none	none	N/A	N/A	none	none	N/A	N/A	none	none	N/A	N/A	none	none	N/A	N/A	none
	FoxA_KO	none	N/A	N/A	none	none	N/A	N/A	none	none	N/A	N/A	none	none	N/A	N/A	none	none	N/A	N/A	none	none	N/A	N/A	none
	FoxB_KO	none	N/A	N/A	none	none	N/A	N/A	none	none	N/A	N/A	none	none	N/A	N/A	none	none	N/A	N/A	none	none	N/A	N/A	none
	GataC_KO	none	N/A	N/A	none	none	N/A	N/A	none	none	N/A	N/A	none	none	N/A	N/A	none	none	N/A	N/A	none	none	N/A	N/A	none
	GataE_KO	none	N/A	N/A	none	none	N/A	N/A	none	none	N/A	N/A	none	none	N/A	N/A	none	none	N/A	N/A	none	none	N/A	N/A	none
	Gcm_KO	none	N/A	N/A	none	none	N/A	N/A	none	none	N/A	N/A	none	none	N/A	N/A	none	none	N/A	N/A	none	none	N/A	N/A	none
	Hnf6_KO	down	N/A	N/A	down	down	N/A	N/A	down	none	N/A	N/A	none	none	N/A	N/A	none	none	N/A	N/A	none	none	N/A	N/A	none
	Hox_KO	none	N/A	N/A	none	none	N/A	N/A	none	none	N/A	N/A	none	none	N/A	N/A	none	none	N/A	N/A	none	none	N/A	N/A	none
	Otx_KO	none	N/A	N/A	none	none	N/A	N/A	none	none	N/A	N/A	none	none	N/A	N/A	none	none	N/A	N/A	none	none	N/A	N/A	none
	Pmar1_KO	none	N/A	N/A	none	none	N/A	N/A	none	none	N/A	N/A	none	none	N/A	N/A	none	none	N/A	N/A	none	down	N/A	N/A	down
	Pmar1_MOE	none	N/A	N/A	none	none	N/A	N/A	none	none	N/A	N/A	none	none	N/A	N/A	none	none	N/A	N/A	none	none	N/A	N/A	none
	Snail_KO	none	N/A	N/A	none	none	N/A	N/A	none	none	N/A	N/A	none	none	N/A	N/A	none	none	N/A	N/A	none	none	N/A	N/A	none
	SoxB1_KO	none	N/A	N/A	none	none	N/A	N/A	none	none	N/A	N/A	none	none	N/A	N/A	none	none	N/A	N/A	none	none	N/A	N/A	none
	SoxB1_MOE	none	N/A	N/A	none	none	N/A	N/A	none	none	N/A	N/A	none	none	N/A	N/A	none	none	N/A	N/A	none	none	N/A	N/A	none
	TBr_KO	none	N/A	N/A	none	none	N/A	N/A	none	none	N/A	N/A	none	none	N/A	N/A	none	none	N/A	N/A	none	none	N/A	N/A	none
Sm30	Alx1_KO	none	N/A	N/A	none	none	N/A	N/A	none	none	N/A	N/A	none	none	N/A	N/A	none	none	N/A	N/A	none	none	N/A	N/A	none
	Alx1_MOE	none	up	N/A	none	none	up	N/A	none	none	up	N/A	none	none	up	N/A	none	none	up	N/A	none	none	up	up	none
	Blimp1_KO	none	N/A	N/A	none	none	N/A	N/A	none	none	N/A	N/A	none	none	N/A	N/A	none	none	N/A	N/A	none	none	N/A	N/A	none
	Bra_KO	none	N/A	N/A	none	none	N/A	N/A	none	none	N/A	N/A	none	none	N/A	N/A	none	none	N/A	N/A	none	none	N/A	N/A	none
	Brn_KO	none	N/A	N/A	none	none	N/A	N/A	none	none	N/A	N/A	none	none	N/A	N/A	none	none	N/A	N/A	none	none	N/A	N/A	none
	Dri_KO	none	N/A	N/A	none	none	N/A	N/A	none	none	N/A	N/A	none	none	N/A	N/A	none	none	N/A	N/A	none	none	N/A	N/A	none
	Ets1_KO	none	N/A	N/A	none	none	N/A	N/A	none	none	N/A	N/A	none	none	N/A	N/A	none	none	N/A	N/A	none	none	N/A	N/A	none
	Eve_KO	none	N/A	N/A	none	none	N/A	N/A	none	none	N/A	N/A	none	none	N/A	N/A	none	none	N/A	N/A	none	none	N/A	N/A	none
	FoxA_KO	none	N/A	N/A	none	none	N/A	N/A	none	none	N/A	N/A	none	none	N/A	N/A	none	none	N/A	N/A	none	none	N/A	N/A	none
	FoxB_KO	none	N/A	N/A	none	none	N/A	N/A	none	none	N/A	N/A	none	none	N/A	N/A	none	none	N/A	N/A	none	none	N/A	N/A	none
	GataC_KO	none	N/A	N/A	none	none	N/A	N/A	none	none	N/A	N/A	none	none	N/A	N/A	none	none	N/A	N/A	none	none	N/A	N/A	none
	GataE_KO	none	N/A	N/A	none	none	N/A	N/A	none	none	N/A	N/A	none	none	N/A	N/A	none	none	N/A	N/A	none	none	N/A	N/A	none
	Gcm_KO	none	N/A	N/A	none	none	N/A	N/A	none	none	N/A	N/A	none	none	N/A	N/A	none	none	N/A	N/A	none	none	N/A	N/A	none
	Hnf6_KO	none	N/A	N/A	none	none	N/A	N/A	none	none	N/A	N/A	none	none	N/A	N/A	none	none	N/A	N/A	none	none	N/A	N/A	none
	Hox_KO	none	N/A	N/A	none	none	N/A	N/A	none	none	N/A	N/A	none	none	N/A	N/A	none	none	N/A	N/A	none	none	N/A	N/A	none
	Otx_KO	none	N/A	N/A	none	none	N/A	N/A	none	none	N/A	N/A	none	none	N/A	N/A	none	none	N/A	N/A	none	none	N/A	N/A	none
	Pmar1_KO	none	N/A	N/A	none	none	N/A	N/A	none	none	N/A	N/A	none	none	N/A	N/A	none	none	N/A	N/A	none	none	N/A	N/A	none
	Pmar1_MOE	none	N/A	N/A	none	none	N/A	N/A	none	none	N/A	N/A	none	none	N/A	N/A	none	none	N/A	N/A	none	none	N/A	N/A	none
	Snail_KO	none	N/A	N/A	none	none	N/A	N/A	none	none	N/A	N/A	none	none	N/A	N/A	none	none	N/A	N/A	none	none	N/A	N/A	none
	SoxB1_KO	none	N/A	N/A	none	none	N/A	N/A	none	none	N/A	N/A	none	none	N/A	N/A	none	none	N/A	N/A	none	none	N/A	N/A	none
	SoxB1_MOE	none	N/A	N/A	none	none	N/A	N/A	none	none	N/A	N/A	none	none	N/A	N/A	none	none	N/A	N/A	none	none	N/A	N/A	none
	TBr_KO	none	N/A	N/A	none	none	N/A	N/A	none	none	N/A	N/A	none	none	N/A	N/A	none	none	N/A	N/A	none	none	N/A	N/A	none
Sm50	Alx1_KO	down	N/A	N/A	down	down	N/A	N/A	down	none	N/A	N/A	none	none	N/A	N/A	none	none	N/A	N/A	none	none	N/A	N/A	none
	Alx1_MOE	up	up	up	none	up	up	up	none	up	up	up	none	up	up	up	none	up	up	up	none	up	up	up	none
	Blimp1_KO	none	N/A	N/A	none	none	N/A	N/A	none	none	N/A	N/A	none	none	N/A	N/A	none	none	N/A	N/A	none	none	N/A	N/A	none
	Bra_KO	none	N/A	N/A	none	none	N/A	N/A	none	none	N/A	N/A	none	none	N/A	N/A	none	none	N/A	N/A	none	none	N/A	N/A	none
	Brn_KO	none	N/A	N/A	none	none	N/A	N/A	none	none	N/A	N/A	none	none	N/A	N/A	none	none	N/A	N/A	none	none	N/A	N/A	none
	Dri_KO	none	N/A	N/A	none	none	N/A	N/A	none	none	N/A	N/A	none	none	N/A	N/A	none	none	N/A	N/A	none	none	N/A	N/A	none
	Ets1_KO	none	N/A	N/A	none	none	N/A	N/A	none	none	N/A	N/A	none	none	N/A	N/A	none	none	N/A	N/A	none	none	N/A	N/A	none
	Eve_KO	none	N/A	N/A	none	none	N/A	N/A	none	none	N/A	N/A	none	none	N/A	N/A	none	none	N/A	N/A	none	none	N/A	N/A	none
	FoxA_KO	none	N/A	N/A	none	none	N/A	N/A	none	none	N/A	N/A	none	none	N/A	N/A	none	none	N/A	N/A	none	none	N/A	N/A	none
	FoxB_KO	none	N/A	N/A	none	none	N/A	N/A	none	none	N/A	N/A	none	none	N/A	N/A	none	none	N/A	N/A	none	none	N/A	N/A	none
	GataC_KO	none	N/A	N/A	none	none	N/A	N/A	none	none	N/A	N/A	none	none	N/A	N/A	none	none	N/A	N/A	none	none	N/A	N/A	none
	GataE_KO	none	N/A	N/A	none	none	N/A	N/A	none	none	N/A	N/A	none	none	N/A	N/A	none	none	N/A	N/A	none	none	N/A	N/A	none
	Gcm_KO	none	N/A	N/A	none	none	N/A	N/A	none	none	N/A	N/A	none	none	N/A	N/A	none	none	N/A	N/A	none	none	N/A	N/A	none
	Hnf6_KO	down	N/A	N/A	down	none	N/A	N/A	none	none	N/A	N/A	none	none	N/A	N/A	none	none	N/A	N/A	none	none	N/A	N/A	none
	Hox_KO	none	N/A	N/A	none	none	N/A	N/A	none	none	N/A	N/A	none	none	N/A	N/A	none	none	N/A	N/A	none	none	N/A	N/A	none
	Otx_KO	none	N/A	N/A	none	none	N/A	N/A	none	none	N/A	N/A	none	none	N/A	N/A	none	none	N/A	N/A	none	none	N/A	N/A	none
	Pmar1_KO	none	N/A	N/A	none	none	N/A	N/A	none	none	N/A	N/A	none	none	N/A	N/A	none	none	N/A	N/A	none	down	N/A	N/A	down
	Pmar1_MOE	none	N/A	N/A	none	none	N/A	N/A	none	none	N/A	N/A	none	none	N/A	N/A	none	none	N/A	N/A	none	none	N/A	N/A	none
	Snail_KO	none	N/A	N/A	none	none	N/A	N/A	none	none	N/A	N/A	none	none	N/A	N/A	none	none	N/A	N/A	none	none	N/A	N/A	none
	SoxB1_KO	none	N/A	N/A	none	none	N/A	N/A	none	none	N/A	N/A	none	none	N/A	N/A	none	none	N/A	N/A	none	none	N/A	N/A	none
	SoxB1_MOE	none	N/A	N/A	none	none	N/A	N/A	none	none	N/A	N/A	none	none	N/A	N/A	none	none	N/A	N/A	none	none	N/A	N/A	none
	TBr_KO	none	N/A	N/A	none	none	N/A	N/A	none	none	N/A	N/A	none	none	N/A	N/A	none	none	N/A	N/A	none	none	N/A	N/A	none
Snail	Alx1_KO	none	N/A	N/A	none	none	N/A	N/A	none	none	N/A	N/A	none	none	N/A	N/A	none	none	N/A	N/A	none	none	N/A	N/A	none
	Alx1_MOE	none	N/A	N/A	none	none	N/A	N/A	none	none	N/A	N/A	none	none	N/A	N/A	none	none	N/A	N/A	none	none	N/A	N/A	none
	Blimp1_KO	none	N/A	N/A	none	none	N/A	N/A	none	none	N/A	N/A	none	none	N/A	N/A	none	none	N/A	N/A	none	none	N/A	N/A	none
	Bra_KO	none	N/A	N/A	none	none	N/A	N/A	none	none	N/A	N/A	none	none	N/A	N/A	none	none	N/A	N/A	none	none	N/A	N/A	none
	Brn_KO	none	N/A	N/A	none	none	N/A	N/A	none	none	N/A	N/A	none	none	N/A	N/A	none	none	N/A	N/A	none	none	N/A	N/A	none
	Dri_KO	none	N/A	N/A	none	none	N/A	N/A	none	none	N/A	N/A	none	none	N/A	N/A	none	none	N/A	N/A	none	none	N/A	N/A	none
	Ets1_KO	none	N/A	N/A	none	none	N/A	N/A	none	none	N/A	N/A	none	none	N/A	N/A	none	none	N/A	N/A	none	none	N/A	N/A	none
	Eve_KO	none	N/A	N/A	none	none	N/A	N/A	none	none	N/A	N/A	none	none	N/A	N/A	none	none	N/A	N/A	none	none	N/A	N/A	none
	FoxA_KO	none	N/A	N/A	none	none	N/A	N/A	none	none	N/A	N/A	none	none	N/A	N/A	none	none	N/A	N/A	none	none	N/A	N/A	none
	FoxB_KO	none	N/A	N/A	none	none	N/A	N/A	none	none	N/A	N/A	none	none	N/A	N/A	none	none	N/A	N/A	none	none	N/A	N/A	none
	GataC_KO	none	N/A	N/A	none	none	N/A	N/A	none	none	N/A	N/A	none	none	N/A	N/A	none	none	N/A	N/A	none	none	N/A	N/A	none
	GataE_KO	none	N/A	N/A	none	none	N/A	N/A	none	none	N/A	N/A	none	none	N/A	N/A	none	none	N/A	N/A	none	none	N/A	N/A	none
	Gcm_KO	none	N/A	N/A	none	none	N/A	N/A	none	none	N/A	N/A	none	none	N/A	N/A	none	none	N/A	N/A	none	none	N/A	N/A	none
	Hnf6_KO	none	N/A	N/A	none	none	N/A	N/A	none	none	N/A	N/A	none	none	N/A	N/A	none	none	N/A	N/A	none	none	N/A	N/A	none
	Hox_KO	none	N/A	N/A	none	none	N/A	N/A	none	none	N/A	N/A	none	none	N/A	N/A	none	none	N/A	N/A	none	none	N/A	N/A	none
	Otx_KO	none	N/A	N/A	none	none	N/A	N/A	none	none	N/A	N/A	none	none	N/A	N/A	none	none	N/A	N/A	none	none	N/A	N/A	none
	Pmar1_KO	none	N/A	N/A	none	none	N/A	N/A	none	none	N/A	N/A	none	none	N/A	N/A	none	none	N/A	N/A	none	none	N/A	N/A	none
	Pmar1_MOE	none	N/A	N/A	none	none	N/A	N/A	none	none	N/A	N/A	none	none	N/A	N/A	none	none	N/A	N/A	none	none	N/A	N/A	none
	Snail_KO	down	N/A	N/A	down	down	N/A	N/A	down	down	N/A	N/A	down	down	N/A	N/A	down	down	N/A	N/A	down	down	N/A	N/A	down
	SoxB1_KO	none	N/A	N/A	none	none	N/A	N/A	none	none	N/A	N/A	none	none	N/A	N/A	none	none	N/A	N/A	none	none	N/A	N/A	none
	SoxB1_MOE	none	N/A	N/A	none	none	N/A	N/A	none	none	N/A	N/A	none	none	N/A	N/A	none	none	N/A	N/A	none	none	N/A	N/A	none
	TBr_KO	none	N/A	N/A	none	none	N/A	N/A	none	none	N/A	N/A	none	none	N/A	N/A	none	none	N/A	N/A	none	none	N/A	N/A	none
SoxB1	Alx1_KO	none	none	none	N/A	none	none	none	N/A	none	none	none	N/A	none	none	none	N/A	none	none	none	N/A	none	none	none	N/A
	Alx1_MOE	none	none	none	N/A	none	none	none	N/A	none	none	none	N/A	none	none	none	N/A	none	none	none	N/A	none	none	none	N/A
	Blimp1_KO	none	none	none	N/A	none	none	none	N/A	none	none	none	N/A	none	none	none	N/A	none	none	none	N/A	none	none	none	N/A
	Bra_KO	none	none	none	N/A	none	none	none	N/A	none	none	none	N/A	none	none	none	N/A	none	none	none	N/A	none	none	none	N/A
	Brn_KO	none	none	none	N/A	none	none	none	N/A	none	none	none	N/A	none	none	none	N/A	none	none	none	N/A	none	none	none	N/A
	Dri_KO	none	none	none	N/A	none	none	none	N/A	none	none	none	N/A	none	none	none	N/A	none	none	none	N/A	none	none	none	N/A
	Ets1_KO	none	none	none	N/A	none	none	none	N/A	none	none	none	N/A	none	none	none	N/A	none	none	none	N/A	none	none	none	N/A
	Eve_KO	none	none	none	N/A	none	none	none	N/A	none	none	none	N/A	none	none	none	N/A	none	none	none	N/A	none	none	none	N/A
	FoxA_KO	none	none	none	N/A	none	none	none	N/A	none	none	none	N/A	none	none	none	N/A	none	none	none	N/A	none	none	none	N/A
	FoxB_KO	none	none	none	N/A	none	none	none	N/A	none	none	none	N/A	none	none	none	N/A	none	none	none	N/A	none	none	none	N/A
	GataC_KO	none	none	none	N/A	none	none	none	N/A	none	none	none	N/A	none	none	none	N/A	none	none	none	N/A	none	none	none	N/A
	GataE_KO	none	none	none	N/A	none	none	none	N/A	none	none	none	N/A	none	none	none	N/A	none	none	none	N/A	none	none	none	N/A
	Gcm_KO	none	none	none	N/A	none	none	none	N/A	none	none	none	N/A	none	none	none	N/A	none	none	none	N/A	none	none	none	N/A
	Hnf6_KO	none	none	none	N/A	none	none	none	N/A	none	none	none	N/A	none	none	none	N/A	none	none	none	N/A	none	none	none	N/A
	Hox_KO	none	none	none	N/A	none	none	none	N/A	none	none	none	N/A	none	none	none	N/A	none	none	none	N/A	none	none	none	N/A
	Otx_KO	none	none	none	N/A	none	none	none	N/A	none	none	none	N/A	none	none	none	N/A	none	none	none	N/A	none	none	none	N/A
	Pmar1_KO	none	none	none	N/A	none	none	none	N/A	none	none	none	N/A	none	none	none	N/A	none	none	none	N/A	none	none	none	N/A
	Pmar1_MOE	none	none	none	N/A	none	none	none	N/A	none	none	none	N/A	none	none	none	N/A	none	none	none	N/A	none	none	none	N/A
	Snail_KO	none	none	none	N/A	none	none	none	N/A	none	none	none	N/A	none	none	none	N/A	none	none	none	N/A	none	none	none	N/A
	SoxB1_KO	none	none	none	N/A	none	none	none	N/A	none	none	none	N/A	none	none	none	N/A	down	down	down	N/A	down	down	down	N/A
	SoxB1_MOE	up	up	up	up	up	up	up	up	up	up	up	up	up	up	up	up	up	up	up	up	up	up	up	up
	TBr_KO	none	none	none	N/A	none	none	none	N/A	none	none	none	N/A	none	none	none	N/A	none	none	none	N/A	none	none	none	N/A
SuTx	Alx1_KO	none	none	none	none	none	none	none	none	none	none	none	none	none	none	none	none	none	none	none	none	none	none	none	none
	Alx1_MOE	down	down	down	none	down	down	down	none	down	down	down	none	down	down	down	none	down	down	down	none	down	down	down	none
	Blimp1_KO	none	none	none	none	none	none	none	none	none	none	none	none	none	none	none	up	none	none	none	up	none	none	none	up
	Bra_KO	none	none	none	none	none	none	none	none	none	none	none	none	none	none	none	none	none	none	none	none	none	none	none	none
	Brn_KO	none	none	none	none	none	none	none	none	none	none	none	none	none	none	none	none	none	none	none	none	none	none	none	none
	Dri_KO	none	none	none	none	none	none	none	none	none	none	none	none	none	none	none	none	none	none	none	none	none	none	none	none
	Ets1_KO	none	none	none	none	none	none	none	none	none	none	none	none	none	none	none	none	none	none	none	none	none	none	none	none
	Eve_KO	none	none	none	none	none	none	none	none	none	none	none	none	none	none	none	none	none	none	none	up	none	none	none	up
	FoxA_KO	up	up	up	none	up	up	up	none	up	up	up	none	up	up	up	none	up	none	up	none	up	none	up	none
	FoxB_KO	none	none	none	none	none	none	none	none	none	none	none	none	none	none	none	none	none	none	none	none	none	none	none	none
	GataC_KO	none	none	none	none	none	none	none	none	none	none	none	none	none	none	none	none	none	none	none	none	none	none	none	none
	GataE_KO	down	down	down	down	down	down	down	down	down	down	down	down	down	down	down	down	down	down	down	down	down	down	down	down
	Gcm_KO	down	down	down	none	down	down	down	none	down	down	down	none	down	down	down	none	down	down	down	none	down	down	down	none
	Hnf6_KO	none	none	none	none	none	none	none	none	none	none	none	none	none	none	none	none	none	none	none	none	none	none	none	none
	Hox_KO	up	up	up	up	up	up	up	up	up	up	up	up	up	up	up	up	up	up	up	up	up	up	up	up
	Otx_KO	none	none	none	none	none	none	none	none	none	none	none	none	none	none	none	none	none	none	none	none	none	none	none	none
	Pmar1_KO	none	none	none	none	none	none	none	none	none	none	none	none	none	none	none	none	none	none	none	none	none	none	none	none
	Pmar1_MOE	none	none	none	none	none	none	none	none	none	none	none	none	none	none	none	none	none	none	none	none	none	none	none	none
	Snail_KO	none	none	none	none	none	none	none	none	none	none	none	none	none	none	none	none	none	none	none	none	none	none	none	none
	SoxB1_KO	none	none	none	none	none	none	none	none	none	none	none	none	none	none	none	none	none	none	none	none	none	none	none	none
	SoxB1_MOE	none	none	none	none	none	none	none	none	none	none	none	none	none	none	none	none	none	none	none	none	none	none	none	none
	TBr_KO	none	none	none	none	none	none	none	none	none	none	none	none	none	none	none	none	none	none	none	none	none	none	none	none
TBr	Alx1_KO	none	N/A	N/A	none	none	N/A	N/A	none	none	N/A	N/A	none	none	N/A	N/A	none	none	N/A	N/A	none	none	N/A	N/A	none
	Alx1_MOE	none	N/A	N/A	none	none	N/A	N/A	none	none	N/A	N/A	none	none	N/A	N/A	none	none	N/A	N/A	none	none	N/A	N/A	none
	Blimp1_KO	none	N/A	N/A	none	none	N/A	N/A	none	none	N/A	N/A	none	none	N/A	N/A	none	none	N/A	N/A	none	none	N/A	N/A	none
	Bra_KO	none	N/A	N/A	none	none	N/A	N/A	none	none	N/A	N/A	none	none	N/A	N/A	none	none	N/A	N/A	none	none	N/A	N/A	none
	Brn_KO	none	N/A	N/A	none	none	N/A	N/A	none	none	N/A	N/A	none	none	N/A	N/A	none	none	N/A	N/A	none	none	N/A	N/A	none
	Dri_KO	none	N/A	N/A	none	none	N/A	N/A	none	none	N/A	N/A	none	none	N/A	N/A	none	none	N/A	N/A	none	none	N/A	N/A	none
	Ets1_KO	none	N/A	N/A	none	none	N/A	N/A	none	none	N/A	N/A	none	none	N/A	N/A	none	none	N/A	N/A	none	down	N/A	N/A	down
	Eve_KO	none	N/A	N/A	none	none	N/A	N/A	none	none	N/A	N/A	none	none	N/A	N/A	none	none	N/A	N/A	none	none	N/A	N/A	none
	FoxA_KO	none	N/A	N/A	none	none	N/A	N/A	none	none	N/A	N/A	none	none	N/A	N/A	none	none	N/A	N/A	none	none	N/A	N/A	none
	FoxB_KO	none	N/A	N/A	none	none	N/A	N/A	none	none	N/A	N/A	none	none	N/A	N/A	none	none	N/A	N/A	none	none	N/A	N/A	none
	GataC_KO	none	N/A	N/A	none	none	N/A	N/A	none	none	N/A	N/A	none	none	N/A	N/A	none	none	N/A	N/A	none	none	N/A	N/A	none
	GataE_KO	none	N/A	N/A	none	none	N/A	N/A	none	none	N/A	N/A	none	none	N/A	N/A	none	none	N/A	N/A	none	none	N/A	N/A	none
	Gcm_KO	none	N/A	N/A	none	none	N/A	N/A	none	none	N/A	N/A	none	none	N/A	N/A	none	none	N/A	N/A	none	none	N/A	N/A	none
	Hnf6_KO	none	N/A	N/A	none	none	N/A	N/A	none	none	N/A	N/A	none	none	N/A	N/A	none	none	N/A	N/A	none	none	N/A	N/A	none
	Hox_KO	none	N/A	N/A	none	none	N/A	N/A	none	none	N/A	N/A	none	none	N/A	N/A	none	none	N/A	N/A	none	none	N/A	N/A	none
	Otx_KO	none	N/A	N/A	none	none	N/A	N/A	none	none	N/A	N/A	none	none	N/A	N/A	none	none	N/A	N/A	none	none	N/A	N/A	none
	Pmar1_KO	down	N/A	N/A	down	down	N/A	N/A	down	down	N/A	N/A	down	down	N/A	N/A	down	down	N/A	N/A	down	down	N/A	N/A	down
	Pmar1_MOE	up	N/A	N/A	up	up	N/A	N/A	up	up	N/A	N/A	up	up	N/A	N/A	up	up	N/A	N/A	up	up	N/A	N/A	up
	Snail_KO	none	N/A	N/A	none	none	N/A	N/A	none	none	N/A	N/A	none	none	N/A	N/A	none	none	N/A	N/A	none	none	N/A	N/A	none
	SoxB1_KO	none	N/A	N/A	none	none	N/A	N/A	none	none	N/A	N/A	none	none	N/A	N/A	none	none	N/A	N/A	none	none	N/A	N/A	none
	SoxB1_MOE	none	N/A	N/A	none	none	N/A	N/A	none	none	N/A	N/A	none	none	N/A	N/A	none	none	N/A	N/A	none	none	N/A	N/A	none
	TBr_KO	down	N/A	N/A	down	down	N/A	N/A	down	down	N/A	N/A	down	down	N/A	N/A	down	down	N/A	N/A	down	down	N/A	N/A	down
VEGFR	Alx1_KO	down	N/A	N/A	down	down	N/A	N/A	down	down	N/A	N/A	down	down	N/A	N/A	down	down	N/A	N/A	down	none	N/A	N/A	none
	Alx1_MOE	up	up	up	none	up	up	up	none	up	up	up	none	up	up	up	none	up	up	up	none	up	up	up	none
	Blimp1_KO	none	N/A	N/A	none	none	N/A	N/A	none	none	N/A	N/A	none	none	N/A	N/A	none	none	N/A	N/A	none	none	N/A	N/A	none
	Bra_KO	none	N/A	N/A	none	none	N/A	N/A	none	none	N/A	N/A	none	none	N/A	N/A	none	none	N/A	N/A	none	none	N/A	N/A	none
	Brn_KO	none	N/A	N/A	none	none	N/A	N/A	none	none	N/A	N/A	none	none	N/A	N/A	none	none	N/A	N/A	none	none	N/A	N/A	none
	Dri_KO	down	N/A	N/A	down	down	N/A	N/A	down	none	N/A	N/A	none	none	N/A	N/A	none	none	N/A	N/A	none	none	N/A	N/A	none
	Ets1_KO	none	N/A	N/A	none	none	N/A	N/A	none	none	N/A	N/A	none	none	N/A	N/A	none	none	N/A	N/A	none	none	N/A	N/A	none
	Eve_KO	none	N/A	N/A	none	none	N/A	N/A	none	none	N/A	N/A	none	none	N/A	N/A	none	none	N/A	N/A	none	none	N/A	N/A	none
	FoxA_KO	none	N/A	N/A	none	none	N/A	N/A	none	none	N/A	N/A	none	none	N/A	N/A	none	none	N/A	N/A	none	none	N/A	N/A	none
	FoxB_KO	none	N/A	N/A	none	none	N/A	N/A	none	none	N/A	N/A	none	none	N/A	N/A	none	none	N/A	N/A	none	none	N/A	N/A	none
	GataC_KO	none	N/A	N/A	none	none	N/A	N/A	none	none	N/A	N/A	none	none	N/A	N/A	none	none	N/A	N/A	none	none	N/A	N/A	none
	GataE_KO	none	N/A	N/A	none	none	N/A	N/A	none	none	N/A	N/A	none	none	N/A	N/A	none	none	N/A	N/A	none	none	N/A	N/A	none
	Gcm_KO	none	N/A	N/A	none	none	N/A	N/A	none	none	N/A	N/A	none	none	N/A	N/A	none	none	N/A	N/A	none	none	N/A	N/A	none
	Hnf6_KO	none	N/A	N/A	none	none	N/A	N/A	none	none	N/A	N/A	none	none	N/A	N/A	none	none	N/A	N/A	none	none	N/A	N/A	none
	Hox_KO	none	N/A	N/A	none	none	N/A	N/A	none	none	N/A	N/A	none	none	N/A	N/A	none	none	N/A	N/A	none	none	N/A	N/A	none
	Otx_KO	none	N/A	N/A	none	none	N/A	N/A	none	none	N/A	N/A	none	none	N/A	N/A	none	none	N/A	N/A	none	none	N/A	N/A	none
	Pmar1_KO	none	N/A	N/A	none	none	N/A	N/A	none	none	N/A	N/A	none	none	N/A	N/A	none	none	N/A	N/A	none	none	N/A	N/A	none
	Pmar1_MOE	none	N/A	N/A	none	none	N/A	N/A	none	none	N/A	N/A	none	none	N/A	N/A	none	none	N/A	N/A	none	none	N/A	N/A	none
	Snail_KO	none	N/A	N/A	none	none	N/A	N/A	none	none	N/A	N/A	none	none	N/A	N/A	none	none	N/A	N/A	none	none	N/A	N/A	none
	SoxB1_KO	none	N/A	N/A	none	none	N/A	N/A	none	none	N/A	N/A	none	none	N/A	N/A	none	none	N/A	N/A	none	none	N/A	N/A	none
	SoxB1_MOE	none	N/A	N/A	none	none	N/A	N/A	none	none	N/A	N/A	none	none	N/A	N/A	none	none	N/A	N/A	none	none	N/A	N/A	none
	TBr_KO	none	N/A	N/A	none	none	N/A	N/A	none	none	N/A	N/A	none	none	N/A	N/A	none	none	N/A	N/A	none	none	N/A	N/A	none
Wnt8	Alx1_KO	none	none	none	none	none	none	none	none	none	none	none	none	none	none	none	none	none	none	none	none	none	none	none	none
	Alx1_MOE	none	none	none	none	none	none	none	none	none	none	none	none	none	none	none	none	none	none	none	none	none	none	none	none
	Blimp1_KO	down	down	down	down	down	down	down	down	down	down	down	down	down	down	down	down	down	down	down	down	down	down	down	down
	Bra_KO	none	none	none	none	none	none	none	none	none	none	none	none	none	none	none	none	none	none	none	none	none	none	none	none
	Brn_KO	none	none	none	none	none	none	none	none	none	none	none	none	none	none	none	none	none	none	none	none	none	none	none	none
	Dri_KO	none	none	none	none	none	none	none	none	none	none	none	none	none	none	none	none	none	none	none	none	none	none	none	none
	Ets1_KO	none	none	none	none	none	none	none	none	none	none	none	none	none	none	none	none	none	none	none	none	none	none	none	none
	Eve_KO	none	none	none	none	none	none	none	none	none	none	none	none	none	none	none	none	none	none	none	none	none	none	none	none
	FoxA_KO	none	none	none	none	none	none	none	none	none	none	none	none	none	none	none	none	none	none	none	none	none	none	none	none
	FoxB_KO	none	none	none	none	none	none	none	none	none	none	none	none	none	none	none	none	none	none	none	none	none	none	none	none
	GataC_KO	none	none	none	none	none	none	none	none	none	none	none	none	none	none	none	none	none	none	none	none	none	none	none	none
	GataE_KO	none	none	none	none	none	none	none	none	none	none	none	none	none	none	none	none	none	none	none	none	none	none	none	none
	Gcm_KO	none	none	none	none	none	none	none	none	none	none	none	none	none	none	none	none	none	none	none	none	none	none	none	none
	Hnf6_KO	none	none	none	none	none	none	none	none	none	none	none	none	none	none	none	none	none	none	none	none	none	none	none	none
	Hox_KO	none	none	none	none	none	none	none	none	none	none	none	none	none	none	none	none	none	none	none	none	none	none	none	none
	Otx_KO	none	none	none	none	none	none	none	none	none	none	none	none	none	none	none	none	none	none	none	none	none	none	none	none
	Pmar1_KO	none	none	none	none	none	none	none	none	none	none	none	none	none	none	none	none	none	none	none	none	none	none	none	none
	Pmar1_MOE	none	none	none	none	none	none	none	none	none	none	none	none	none	none	none	none	none	none	none	none	none	none	none	none
	Snail_KO	none	none	none	none	none	none	none	none	none	none	none	none	none	none	none	none	none	none	none	none	none	none	none	none
	SoxB1_KO	none	none	none	none	none	none	none	none	none	none	none	none	none	none	none	none	none	none	none	none	none	none	none	none
	SoxB1_MOE	none	none	none	none	none	none	none	none	none	none	none	none	none	none	none	none	none	none	none	none	none	none	none	none
	TBr_KO	none	none	none	none	none	none	none	none	none	none	none	none	none	none	none	none	none	none	none	none	none	none	none	none
