# Supplementary material for: Monte Carlo analysis of an ODE Model of the Sea Urchin Endomesoderm Network
Source: BMC Syst Biol. 2009 Aug 23;3:83. doi: 10.1186/1752-0509-3-83 (PMC2739852; doi:10.1186/1752-0509-3-83)
Supplement: Additional file 3 — Detailed comparison of TPEs and exp. Data. All matches and mismatches between detected TPEs and exp. data. Genes in the network for which no unambiguous expression change due to perturbations could be established from data as of December 2007 are not included. [file 1752-0509-3-83-S3.xls]

## Sheet: Sheet1
		14				19				25				33				45				66
gene	perturbation	t	e	m	p	t	e	m	p	t	e	m	p	t	e	m	p	t	e	m	p	t	e	m	p
Alx1	Ets1_KO	match	miss	miss	match	miss	miss	miss	miss	miss	miss	miss	miss
	Pmar1_MOE	match	miss	miss	match					match	miss	miss	match
	Snail_KO									match	miss	miss	match
	SoxB1_MOE	miss	miss	miss	miss	match	miss	miss	match	match	miss	miss	match
Apobec	Bra_KO									match	match	match	match
	GataE_KO									miss	miss	miss	miss
	Hox_KO									match	match	match	match
Blimp1	Eve_KO	miss	miss	miss	miss					match	match	match	match
	Pmar1_MOE									miss	miss	miss	miss
Bra	FoxA_KO					match	match	match	match	match	match	match	match	miss	miss	miss	miss	match	match	match	match
	GataE_KO					match	match	match	match	match	match	match	match	match	match	match	match
	Hox_KO									match	match	match	match					miss	miss	miss	miss
	SoxB1_MOE					match	match	match	match	miss	miss	miss	miss
Brn	Otx_KO													match	match	match	match	miss	miss	miss	miss
CAPK	Bra_KO									match	miss	match	miss
CyP	Alx1_MOE					miss	miss	miss	miss	miss	miss	miss	miss
	Dri_KO	match	miss	miss	match	match	miss	miss	match
	Ets1_KO					miss	miss	miss	miss	miss	miss	miss	miss
	Pmar1_MOE	miss	miss	miss	miss					miss	miss	miss	miss
	SoxB1_MOE									match	miss	miss	match
Delta	Pmar1_MOE	match	miss	miss	match					match	miss	miss	match
	SoxB1_MOE	miss	miss	miss	miss	miss	miss	miss	miss	miss	miss	miss	miss
Dpt	Bra_KO									match	miss	match	miss
	Gcm_KO					match	match	match	miss	match	match	match	miss
Dri	Alx1_KO					match	miss	miss	match	match	miss	miss	match
	Alx1_MOE					miss	miss	miss	miss	match	match	match	miss
	Ets1_KO					miss	miss	miss	miss	miss	miss	miss	miss
	Pmar1_MOE	miss	miss	miss	miss					miss	miss	miss	miss
	SoxB1_MOE					miss	miss	miss	miss	miss	miss	miss	miss
	TBr_KO					miss	miss	miss	miss	miss	miss	miss	miss
Endo16	FoxA_KO																	miss	miss	miss	miss
	GataE_KO					miss	miss	miss	miss	match	miss	miss	match	match	miss	miss	match
	Hox_KO									miss	miss	miss	miss									match	match	match	match
	SoxB1_MOE					miss	miss	miss	miss	miss	miss	miss	miss
Ets1	Pmar1_MOE	match	miss	miss	match					match	miss	miss	match
	Snail_KO									match	miss	miss	match
	SoxB1_MOE	match	miss	miss	match	miss	miss	miss	miss	miss	miss	miss	miss
Eve	Blimp1_KO	match	match	match	match	match	match	match	match	miss	miss	miss	miss
	Brn_KO																	miss	miss	miss	miss
	Pmar1_MOE									miss	miss	miss	miss
	SoxB1_KO	miss	miss	miss	miss									match	match	match	match
	SoxB1_MOE	miss	miss	miss	miss	miss	miss	miss	miss	miss	miss	miss	miss
Ficolin	Alx1_MOE					miss	miss	miss	miss	miss	miss	miss	miss
	Bra_KO									miss	miss	miss	miss
	Dri_KO	miss	miss	miss	miss
	Ets1_KO					miss	miss	miss	miss	miss	miss	miss	miss
	Hnf6_KO					match	miss	miss	match
	Pmar1_MOE	miss	miss	miss	miss					miss	miss	miss	miss
	SoxB1_MOE									miss	miss	miss	miss
FoxA	Dri_KO									match	match	match	match	miss	miss	miss	miss
	GataC_KO									miss	miss	miss	miss
	GataE_KO					match	match	match	match	match	match	match	match
	Hox_KO									miss	miss	miss	miss					miss	miss	miss	miss
FoxB	Alx1_KO					match	miss	miss	match	miss	miss	miss	miss
	Alx1_MOE									miss	miss	miss	miss
	Ets1_KO									miss	miss	miss	miss
	Eve_KO									miss	miss	miss	miss
	FoxA_KO									miss	miss	miss	miss
	GataC_KO									miss	miss	miss	miss
	GataE_KO					miss	miss	miss	miss	miss	miss	miss	miss
	Pmar1_MOE									miss	miss	miss	miss
	SoxB1_MOE					miss	miss	miss	miss	miss	miss	miss	miss
	TBr_KO					match	miss	miss	match	match	miss	miss	match
FvMo	GataE_KO									match	match	match	match
	Gcm_KO									match	match	match	miss
GataC	Dri_KO					miss	miss	miss	miss					match	match	match	match
	FoxA_KO					match	match	match	match									match	match	match	match
	GataE_KO					miss	miss	miss	miss	match	match	match	match
	Gcm_KO					miss	miss	miss	miss	miss	miss	miss	miss
	Hnf6_KO					match	miss	miss	match					miss	miss	miss	miss
	SoxB1_MOE									miss	miss	miss	miss
GataE	Eve_KO									miss	miss	miss	miss
	FoxA_KO					match	match	match	match	match	match	match	match					miss	miss	miss	miss
	Hnf6_KO													match	match	match	match	miss	miss	miss	miss
	Hox_KO									match	match	match	match									miss	miss	miss	miss
	SoxB1_MOE					miss	miss	miss	miss	miss	miss	miss	miss
Gcm	FoxA_KO					miss	miss	miss	miss					match	match	match	miss	miss	miss	miss	miss
	SoxB1_MOE	match	match	match	miss	miss	miss	miss	miss	miss	miss	miss	miss
Gelsolin	Bra_KO									match	match	match	match
	Hox_KO	match	match	match	match
Hox	Eve_KO	miss	miss	miss	miss	match	match	match	match	match	match	match	match
	SoxB1_MOE	miss	miss	miss	miss	miss	miss	miss	miss	match	match	match	match
Kakapo	Bra_KO									match	match	match	match
	GataE_KO									miss	miss	miss	miss
	Hox_KO													miss	miss	miss	miss
Lim	GataE_KO					miss	miss	miss	miss	match	match	match	match
	SoxB1_KO	miss	miss	miss	miss					miss	miss	miss	miss	match	match	match	match
Msp130	Alx1_KO					match	miss	miss	match	match	miss	miss	match
	Alx1_MOE					match	miss	miss	match	match	miss	miss	match
	Dri_KO					miss	miss	miss	miss
	Ets1_KO					miss	miss	miss	miss	miss	miss	miss	miss
	FoxB_KO									miss	miss	miss	miss	miss	miss	miss	miss
	Hnf6_KO					match	miss	miss	match									match	miss	miss	match
	Pmar1_KO	miss	miss	miss	miss					miss	miss	miss	miss
	SoxB1_MOE									miss	miss	miss	miss
MspL	Alx1_KO					match	miss	miss	match	miss	miss	miss	miss
	Alx1_MOE					miss	miss	miss	miss	miss	miss	miss	miss
	Bra_KO									miss	miss	miss	miss
	Ets1_KO					miss	miss	miss	miss	miss	miss	miss	miss
	Pmar1_MOE	miss	miss	miss	miss					miss	miss	miss	miss
Not	GataE_KO					miss	miss	miss	miss	match	match	match	match
Nrl	Alx1_KO					miss	miss	miss	miss	match	miss	match	match
	Bra_KO									match	miss	match	miss
	GataE_KO					match	miss	match	match	match	miss	match	match
	Pmar1_MOE	match	miss	miss	match					match	miss	miss	match
	TBr_KO					match	miss	miss	match	match	miss	match	miss
OrCt	Bra_KO									match	match	match	match
	Hox_KO									match	match	match	match									miss	miss	miss	miss
Otx	Blimp1_KO	miss	miss	miss	miss	miss	miss	miss	miss	miss	miss	miss	miss
	GataE_KO					match	match	match	miss	match	match	match	miss
Pks	Bra_KO									match	miss	match	miss
	FoxA_KO									miss	miss	miss	miss					match	match	match	match
	GataE_KO					match	match	match	match	match	match	match	match
	Gcm_KO					match	match	match	miss	match	match	match	miss
Sm27	Alx1_MOE									miss	miss	miss	miss
	Dri_KO	miss	miss	miss	miss	miss	miss	miss	miss
	Ets1_KO									miss	miss	miss	miss
	Gcm_KO					miss	miss	miss	miss	miss	miss	miss	miss
	Hnf6_KO					match	miss	miss	match									match	miss	miss	match
	Pmar1_MOE	match	miss	miss	match					miss	miss	miss	miss
	SoxB1_MOE									miss	miss	miss	miss
Sm30	Alx1_KO									miss	miss	miss	miss
	Alx1_MOE									match	match	miss	miss
	Dri_KO					miss	miss	miss	miss					miss	miss	miss	miss
	Ets1_KO									match	miss	miss	match
	Hnf6_KO													miss	miss	miss	miss	miss	miss	miss	miss
	TBr_KO									miss	miss	miss	miss
Sm50	Alx1_KO					match	miss	miss	match	miss	miss	miss	miss
	Alx1_MOE					match	miss	miss	match	miss	miss	miss	miss
	Bra_KO									miss	miss	miss	miss
	Dri_KO	miss	miss	miss	miss	miss	miss	miss	miss					miss	miss	miss	miss	miss	miss	miss	miss
	Ets1_KO					miss	miss	miss	miss	miss	miss	miss	miss
	Eve_KO									miss	miss	miss	miss
	Hnf6_KO					miss	miss	miss	miss					match	miss	miss	match	match	miss	miss	match
	Pmar1_MOE									miss	miss	miss	miss
	SoxB1_MOE									miss	miss	miss	miss
Snail	Alx1_KO									miss	miss	miss	miss
	Pmar1_MOE									miss	miss	miss	miss
SoxB1	Pmar1_MOE									miss	miss	miss	miss
SuTx	GataE_KO									match	match	match	match
	Gcm_KO					match	match	match	miss	match	match	match	miss
TBr	Bra_KO									miss	miss	miss	miss
	Pmar1_MOE	match	miss	miss	match					match	miss	miss	match
VEGFR	Alx1_KO					match	miss	miss	match	match	miss	miss	match	match	miss	miss	match
Wnt8	Blimp1_KO	miss	miss	miss	miss	match	match	match	match	miss	miss	miss	miss
	GataE_KO					miss	miss	miss	miss	match	match	match	match
	Pmar1_MOE	miss	miss	miss	miss					miss	miss	miss	miss
	SoxB1_MOE	miss	miss	miss	miss	miss	miss	miss	miss	miss	miss	miss	miss
