# Supplementary material for: Monte Carlo analysis of an ODE Model of the Sea Urchin Endomesoderm Network
Source: BMC Syst Biol. 2009 Aug 23;3:83. doi: 10.1186/1752-0509-3-83 (PMC2739852; doi:10.1186/1752-0509-3-83)
Supplement: Additional file 4 — Robustness to parameter variations. Method used to compute the robustness of gene expression against random parameter variations, results and discussion thereof. [file 1752-0509-3-83-S4.xls]

## Sheet: Tabelle1
variable	Endoderm		Mesoderm		PMC
	on	off	on	off	on	off
VEGF	24	30
SuH	24	30	12	30
UMANrl	24	30
Notch	21	30	0	30
L1					21	30
UMADelta			19	30
UVAOtx	18	30
UMR	15	30	15	30
Otx	0	11	0	11	0	15
UbiqAlx1					0	30
UbiqEts1					0	30
UbiqHnf6					0	23
UbiqTel					0	29
Gcad	0	11	0	20	0	20
UbiqES					0	20
UbiqSoxC			0	17	0	17
SoxB1	0	14	0	14
cB	0	11	0	11	0	14
UbiqSoxB1			0	14
UbiqHesC					0	8
Ets1					0	11
