# Supplementary material for: Monte Carlo analysis of an ODE Model of the Sea Urchin Endomesoderm Network
Source: BMC Syst Biol. 2009 Aug 23;3:83. doi: 10.1186/1752-0509-3-83 (PMC2739852; doi:10.1186/1752-0509-3-83)
Supplement: Additional file 5 — Events used to initiate differential expression. Listing the events used in setting static inputs to initiate differential expression. For the Hill-Kinetics controlling inputs to the network in each territory (formula 9), we set S1 = 1, S2 = 0 at the time given in the respective 'on'-column and we set S1 = 0, S2 = 1 at the time given in the respective 'off'-column. Empty cells indicate inputs that are off (S1 = 0, S2 = 1) for the whole simulation time. [file 1752-0509-3-83-S5.xml]

<?xml version="1.0" encoding="UTF-8"?>
<sbml xmlns="http://www.sbml.org/sbml/level2" level="2" version="1">
  <model id="EndomesodermModel" name="EndomesodermModel">
    <listOfCompartments>
      <compartment id="default" size="1"/>
      <compartment id="Compartment__outside" name="Compartment.outside" size="1" outside="default"/>
      <compartment id="Compartment__cell" name="cell" size="1" outside="default"/>
    </listOfCompartments>
    <listOfSpecies>
      <species id="PseudoBioObj__GENE_E_Alx1" name="GENE_E_Alx1" compartment="Compartment__cell" initialConcentration="0" boundaryCondition="true" constant="true"/>
      <species id="PseudoBioObj__GENE_E_Apobec" name="GENE_E_Apobec" compartment="Compartment__cell" initialConcentration="0" boundaryCondition="true" constant="true"/>
      <species id="PseudoBioObj__GENE_E_Blimp1" name="GENE_E_Blimp1" compartment="Compartment__cell" initialConcentration="0" boundaryCondition="true" constant="true"/>
      <species id="PseudoBioObj__GENE_E_Bra" name="GENE_E_Bra" compartment="Compartment__cell" initialConcentration="0" boundaryCondition="true" constant="true"/>
      <species id="PseudoBioObj__GENE_E_Brn" name="GENE_E_Brn" compartment="Compartment__cell" initialConcentration="0" boundaryCondition="true" constant="true"/>
      <species id="PseudoBioObj__GENE_E_CAPK" name="GENE_E_CAPK" compartment="Compartment__cell" initialConcentration="0" boundaryCondition="true" constant="true"/>
      <species id="PseudoBioObj__GENE_E_CyP" name="GENE_E_CyP" compartment="Compartment__cell" initialConcentration="0" boundaryCondition="true" constant="true"/>
      <species id="PseudoBioObj__GENE_E_Delta" name="GENE_E_Delta" compartment="Compartment__cell" initialConcentration="0" boundaryCondition="true" constant="true"/>
      <species id="PseudoBioObj__GENE_E_Dpt" name="GENE_E_Dpt" compartment="Compartment__cell" initialConcentration="0" boundaryCondition="true" constant="true"/>
      <species id="PseudoBioObj__GENE_E_Dri" name="GENE_E_Dri" compartment="Compartment__cell" initialConcentration="0" boundaryCondition="true" constant="true"/>
      <species id="PseudoBioObj__GENE_E_ES" name="GENE_E_ES" compartment="Compartment__cell" initialConcentration="0" boundaryCondition="true" constant="true"/>
      <species id="PseudoBioObj__GENE_E_Endo16" name="GENE_E_Endo16" compartment="Compartment__cell" initialConcentration="0" boundaryCondition="true" constant="true"/>
      <species id="PseudoBioObj__GENE_E_Erg" name="GENE_E_Erg" compartment="Compartment__cell" initialConcentration="0" boundaryCondition="true" constant="true"/>
      <species id="PseudoBioObj__GENE_E_Ets1" name="GENE_E_Ets1" compartment="Compartment__cell" initialConcentration="0" boundaryCondition="true" constant="true"/>
      <species id="PseudoBioObj__GENE_E_Eve" name="GENE_E_Eve" compartment="Compartment__cell" initialConcentration="0" boundaryCondition="true" constant="true"/>
      <species id="PseudoBioObj__GENE_E_Ficolin" name="GENE_E_Ficolin" compartment="Compartment__cell" initialConcentration="0" boundaryCondition="true" constant="true"/>
      <species id="PseudoBioObj__GENE_E_FoxA" name="GENE_E_FoxA" compartment="Compartment__cell" initialConcentration="0" boundaryCondition="true" constant="true"/>
      <species id="PseudoBioObj__GENE_E_FoxB" name="GENE_E_FoxB" compartment="Compartment__cell" initialConcentration="0" boundaryCondition="true" constant="true"/>
      <species id="PseudoBioObj__GENE_E_FoxN23" name="GENE_E_FoxN23" compartment="Compartment__cell" initialConcentration="0" boundaryCondition="true" constant="true"/>
      <species id="PseudoBioObj__GENE_E_FoxO" name="GENE_E_FoxO" compartment="Compartment__cell" initialConcentration="0" boundaryCondition="true" constant="true"/>
      <species id="PseudoBioObj__GENE_E_FvMo" name="GENE_E_FvMo" compartment="Compartment__cell" initialConcentration="0" boundaryCondition="true" constant="true"/>
      <species id="PseudoBioObj__GENE_E_GataC" name="GENE_E_GataC" compartment="Compartment__cell" initialConcentration="0" boundaryCondition="true" constant="true"/>
      <species id="PseudoBioObj__GENE_E_GataE" name="GENE_E_GataE" compartment="Compartment__cell" initialConcentration="0" boundaryCondition="true" constant="true"/>
      <species id="PseudoBioObj__GENE_E_Gcad" name="GENE_E_Gcad" compartment="Compartment__cell" initialConcentration="0" boundaryCondition="true" constant="true"/>
      <species id="PseudoBioObj__GENE_E_Gcm" name="GENE_E_Gcm" compartment="Compartment__cell" initialConcentration="0" boundaryCondition="true" constant="true"/>
      <species id="PseudoBioObj__GENE_E_Gelsolin" name="GENE_E_Gelsolin" compartment="Compartment__cell" initialConcentration="0" boundaryCondition="true" constant="true"/>
      <species id="PseudoBioObj__GENE_E_HesC" name="GENE_E_HesC" compartment="Compartment__cell" initialConcentration="0" boundaryCondition="true" constant="true"/>
      <species id="PseudoBioObj__GENE_E_Hex" name="GENE_E_Hex" compartment="Compartment__cell" initialConcentration="0" boundaryCondition="true" constant="true"/>
      <species id="PseudoBioObj__GENE_E_Hnf6" name="GENE_E_Hnf6" compartment="Compartment__cell" initialConcentration="0" boundaryCondition="true" constant="true"/>
      <species id="PseudoBioObj__GENE_E_Hox" name="GENE_E_Hox" compartment="Compartment__cell" initialConcentration="0" boundaryCondition="true" constant="true"/>
      <species id="PseudoBioObj__GENE_E_Kakapo" name="GENE_E_Kakapo" compartment="Compartment__cell" initialConcentration="0" boundaryCondition="true" constant="true"/>
      <species id="PseudoBioObj__GENE_E_Lim" name="GENE_E_Lim" compartment="Compartment__cell" initialConcentration="0" boundaryCondition="true" constant="true"/>
      <species id="PseudoBioObj__GENE_E_Msp130" name="GENE_E_Msp130" compartment="Compartment__cell" initialConcentration="0" boundaryCondition="true" constant="true"/>
      <species id="PseudoBioObj__GENE_E_MspL" name="GENE_E_MspL" compartment="Compartment__cell" initialConcentration="0" boundaryCondition="true" constant="true"/>
      <species id="PseudoBioObj__GENE_E_Not" name="GENE_E_Not" compartment="Compartment__cell" initialConcentration="0" boundaryCondition="true" constant="true"/>
      <species id="PseudoBioObj__GENE_E_Nrl" name="GENE_E_Nrl" compartment="Compartment__cell" initialConcentration="0" boundaryCondition="true" constant="true"/>
      <species id="PseudoBioObj__GENE_E_OrCt" name="GENE_E_OrCt" compartment="Compartment__cell" initialConcentration="0" boundaryCondition="true" constant="true"/>
      <species id="PseudoBioObj__GENE_E_Otx" name="GENE_E_Otx" compartment="Compartment__cell" initialConcentration="0" boundaryCondition="true" constant="true"/>
      <species id="PseudoBioObj__GENE_E_Pks" name="GENE_E_Pks" compartment="Compartment__cell" initialConcentration="0" boundaryCondition="true" constant="true"/>
      <species id="PseudoBioObj__GENE_E_Pmar1" name="GENE_E_Pmar1" compartment="Compartment__cell" initialConcentration="0" boundaryCondition="true" constant="true"/>
      <species id="PseudoBioObj__GENE_E_Sm27" name="GENE_E_Sm27" compartment="Compartment__cell" initialConcentration="0" boundaryCondition="true" constant="true"/>
      <species id="PseudoBioObj__GENE_E_Sm30" name="GENE_E_Sm30" compartment="Compartment__cell" initialConcentration="0" boundaryCondition="true" constant="true"/>
      <species id="PseudoBioObj__GENE_E_Sm50" name="GENE_E_Sm50" compartment="Compartment__cell" initialConcentration="0" boundaryCondition="true" constant="true"/>
      <species id="PseudoBioObj__GENE_E_Snail" name="GENE_E_Snail" compartment="Compartment__cell" initialConcentration="0" boundaryCondition="true" constant="true"/>
      <species id="PseudoBioObj__GENE_E_SoxB1" name="GENE_E_SoxB1" compartment="Compartment__cell" initialConcentration="0" boundaryCondition="true" constant="true"/>
      <species id="PseudoBioObj__GENE_E_SoxC" name="GENE_E_SoxC" compartment="Compartment__cell" initialConcentration="0" boundaryCondition="true" constant="true"/>
      <species id="PseudoBioObj__GENE_E_SuTx" name="GENE_E_SuTx" compartment="Compartment__cell" initialConcentration="0" boundaryCondition="true" constant="true"/>
      <species id="PseudoBioObj__GENE_E_TBr" name="GENE_E_TBr" compartment="Compartment__cell" initialConcentration="0" boundaryCondition="true" constant="true"/>
      <species id="PseudoBioObj__GENE_E_Tel" name="GENE_E_Tel" compartment="Compartment__cell" initialConcentration="0" boundaryCondition="true" constant="true"/>
      <species id="PseudoBioObj__GENE_E_Tgif" name="GENE_E_Tgif" compartment="Compartment__cell" initialConcentration="0" boundaryCondition="true" constant="true"/>
      <species id="PseudoBioObj__GENE_E_VEGFR" name="GENE_E_VEGFR" compartment="Compartment__cell" initialConcentration="0" boundaryCondition="true" constant="true"/>
      <species id="PseudoBioObj__GENE_E_Wnt8" name="GENE_E_Wnt8" compartment="Compartment__cell" initialConcentration="0" boundaryCondition="true" constant="true"/>
      <species id="PseudoBioObj__GENE_E_z13" name="GENE_E_z13" compartment="Compartment__cell" initialConcentration="0" boundaryCondition="true" constant="true"/>
      <species id="PseudoBioObj__GENE_M_Alx1" name="GENE_M_Alx1" compartment="Compartment__cell" initialConcentration="0" boundaryCondition="true" constant="true"/>
      <species id="PseudoBioObj__GENE_M_Apobec" name="GENE_M_Apobec" compartment="Compartment__cell" initialConcentration="0" boundaryCondition="true" constant="true"/>
      <species id="PseudoBioObj__GENE_M_Blimp1" name="GENE_M_Blimp1" compartment="Compartment__cell" initialConcentration="0" boundaryCondition="true" constant="true"/>
      <species id="PseudoBioObj__GENE_M_Bra" name="GENE_M_Bra" compartment="Compartment__cell" initialConcentration="0" boundaryCondition="true" constant="true"/>
      <species id="PseudoBioObj__GENE_M_Brn" name="GENE_M_Brn" compartment="Compartment__cell" initialConcentration="0" boundaryCondition="true" constant="true"/>
      <species id="PseudoBioObj__GENE_M_CAPK" name="GENE_M_CAPK" compartment="Compartment__cell" initialConcentration="0" boundaryCondition="true" constant="true"/>
      <species id="PseudoBioObj__GENE_M_CyP" name="GENE_M_CyP" compartment="Compartment__cell" initialConcentration="0" boundaryCondition="true" constant="true"/>
      <species id="PseudoBioObj__GENE_M_Delta" name="GENE_M_Delta" compartment="Compartment__cell" initialConcentration="0" boundaryCondition="true" constant="true"/>
      <species id="PseudoBioObj__GENE_M_Dpt" name="GENE_M_Dpt" compartment="Compartment__cell" initialConcentration="0" boundaryCondition="true" constant="true"/>
      <species id="PseudoBioObj__GENE_M_Dri" name="GENE_M_Dri" compartment="Compartment__cell" initialConcentration="0" boundaryCondition="true" constant="true"/>
      <species id="PseudoBioObj__GENE_M_Endo16" name="GENE_M_Endo16" compartment="Compartment__cell" initialConcentration="0" boundaryCondition="true" constant="true"/>
      <species id="PseudoBioObj__GENE_M_Erg" name="GENE_M_Erg" compartment="Compartment__cell" initialConcentration="0" boundaryCondition="true" constant="true"/>
      <species id="PseudoBioObj__GENE_M_Ets1" name="GENE_M_Ets1" compartment="Compartment__cell" initialConcentration="0" boundaryCondition="true" constant="true"/>
      <species id="PseudoBioObj__GENE_M_Eve" name="GENE_M_Eve" compartment="Compartment__cell" initialConcentration="0" boundaryCondition="true" constant="true"/>
      <species id="PseudoBioObj__GENE_M_Ficolin" name="GENE_M_Ficolin" compartment="Compartment__cell" initialConcentration="0" boundaryCondition="true" constant="true"/>
      <species id="PseudoBioObj__GENE_M_FoxA" name="GENE_M_FoxA" compartment="Compartment__cell" initialConcentration="0" boundaryCondition="true" constant="true"/>
      <species id="PseudoBioObj__GENE_M_FoxB" name="GENE_M_FoxB" compartment="Compartment__cell" initialConcentration="0" boundaryCondition="true" constant="true"/>
      <species id="PseudoBioObj__GENE_M_FoxN23" name="GENE_M_FoxN23" compartment="Compartment__cell" initialConcentration="0" boundaryCondition="true" constant="true"/>
      <species id="PseudoBioObj__GENE_M_FoxO" name="GENE_M_FoxO" compartment="Compartment__cell" initialConcentration="0" boundaryCondition="true" constant="true"/>
      <species id="PseudoBioObj__GENE_M_FvMo" name="GENE_M_FvMo" compartment="Compartment__cell" initialConcentration="0" boundaryCondition="true" constant="true"/>
      <species id="PseudoBioObj__GENE_M_GataC" name="GENE_M_GataC" compartment="Compartment__cell" initialConcentration="0" boundaryCondition="true" constant="true"/>
      <species id="PseudoBioObj__GENE_M_GataE" name="GENE_M_GataE" compartment="Compartment__cell" initialConcentration="0" boundaryCondition="true" constant="true"/>
      <species id="PseudoBioObj__GENE_M_Gcad" name="GENE_M_Gcad" compartment="Compartment__cell" initialConcentration="0" boundaryCondition="true" constant="true"/>
      <species id="PseudoBioObj__GENE_M_Gcm" name="GENE_M_Gcm" compartment="Compartment__cell" initialConcentration="0" boundaryCondition="true" constant="true"/>
      <species id="PseudoBioObj__GENE_M_Gelsolin" name="GENE_M_Gelsolin" compartment="Compartment__cell" initialConcentration="0" boundaryCondition="true" constant="true"/>
      <species id="PseudoBioObj__GENE_M_HesC" name="GENE_M_HesC" compartment="Compartment__cell" initialConcentration="0" boundaryCondition="true" constant="true"/>
      <species id="PseudoBioObj__GENE_M_Hex" name="GENE_M_Hex" compartment="Compartment__cell" initialConcentration="0" boundaryCondition="true" constant="true"/>
      <species id="PseudoBioObj__GENE_M_Hnf6" name="GENE_M_Hnf6" compartment="Compartment__cell" initialConcentration="0" boundaryCondition="true" constant="true"/>
      <species id="PseudoBioObj__GENE_M_Hox" name="GENE_M_Hox" compartment="Compartment__cell" initialConcentration="0" boundaryCondition="true" constant="true"/>
      <species id="PseudoBioObj__GENE_M_Kakapo" name="GENE_M_Kakapo" compartment="Compartment__cell" initialConcentration="0" boundaryCondition="true" constant="true"/>
      <species id="PseudoBioObj__GENE_M_Lim" name="GENE_M_Lim" compartment="Compartment__cell" initialConcentration="0" boundaryCondition="true" constant="true"/>
      <species id="PseudoBioObj__GENE_M_Msp130" name="GENE_M_Msp130" compartment="Compartment__cell" initialConcentration="0" boundaryCondition="true" constant="true"/>
      <species id="PseudoBioObj__GENE_M_MspL" name="GENE_M_MspL" compartment="Compartment__cell" initialConcentration="0" boundaryCondition="true" constant="true"/>
      <species id="PseudoBioObj__GENE_M_Not" name="GENE_M_Not" compartment="Compartment__cell" initialConcentration="0" boundaryCondition="true" constant="true"/>
      <species id="PseudoBioObj__GENE_M_Nrl" name="GENE_M_Nrl" compartment="Compartment__cell" initialConcentration="0" boundaryCondition="true" constant="true"/>
      <species id="PseudoBioObj__GENE_M_OrCt" name="GENE_M_OrCt" compartment="Compartment__cell" initialConcentration="0" boundaryCondition="true" constant="true"/>
      <species id="PseudoBioObj__GENE_M_Otx" name="GENE_M_Otx" compartment="Compartment__cell" initialConcentration="0" boundaryCondition="true" constant="true"/>
      <species id="PseudoBioObj__GENE_M_Pks" name="GENE_M_Pks" compartment="Compartment__cell" initialConcentration="0" boundaryCondition="true" constant="true"/>
      <species id="PseudoBioObj__GENE_M_Pmar1" name="GENE_M_Pmar1" compartment="Compartment__cell" initialConcentration="0" boundaryCondition="true" constant="true"/>
      <species id="PseudoBioObj__GENE_M_Sm27" name="GENE_M_Sm27" compartment="Compartment__cell" initialConcentration="0" boundaryCondition="true" constant="true"/>
      <species id="PseudoBioObj__GENE_M_Sm30" name="GENE_M_Sm30" compartment="Compartment__cell" initialConcentration="0" boundaryCondition="true" constant="true"/>
      <species id="PseudoBioObj__GENE_M_Sm50" name="GENE_M_Sm50" compartment="Compartment__cell" initialConcentration="0" boundaryCondition="true" constant="true"/>
      <species id="PseudoBioObj__GENE_M_Snail" name="GENE_M_Snail" compartment="Compartment__cell" initialConcentration="0" boundaryCondition="true" constant="true"/>
      <species id="PseudoBioObj__GENE_M_SoxB1" name="GENE_M_SoxB1" compartment="Compartment__cell" initialConcentration="0" boundaryCondition="true" constant="true"/>
      <species id="PseudoBioObj__GENE_M_SoxC" name="GENE_M_SoxC" compartment="Compartment__cell" initialConcentration="0" boundaryCondition="true" constant="true"/>
      <species id="PseudoBioObj__GENE_M_SuTx" name="GENE_M_SuTx" compartment="Compartment__cell" initialConcentration="0" boundaryCondition="true" constant="true"/>
      <species id="PseudoBioObj__GENE_M_TBr" name="GENE_M_TBr" compartment="Compartment__cell" initialConcentration="0" boundaryCondition="true" constant="true"/>
      <species id="PseudoBioObj__GENE_M_Tel" name="GENE_M_Tel" compartment="Compartment__cell" initialConcentration="0" boundaryCondition="true" constant="true"/>
      <species id="PseudoBioObj__GENE_M_Tgif" name="GENE_M_Tgif" compartment="Compartment__cell" initialConcentration="0" boundaryCondition="true" constant="true"/>
      <species id="PseudoBioObj__GENE_M_VEGFR" name="GENE_M_VEGFR" compartment="Compartment__cell" initialConcentration="0" boundaryCondition="true" constant="true"/>
      <species id="PseudoBioObj__GENE_M_Wnt8" name="GENE_M_Wnt8" compartment="Compartment__cell" initialConcentration="0" boundaryCondition="true" constant="true"/>
      <species id="PseudoBioObj__GENE_M_z13" name="GENE_M_z13" compartment="Compartment__cell" initialConcentration="0" boundaryCondition="true" constant="true"/>
      <species id="PseudoBioObj__GENE_P_Alx1" name="GENE_P_Alx1" compartment="Compartment__cell" initialConcentration="0" boundaryCondition="true" constant="true"/>
      <species id="PseudoBioObj__GENE_P_Apobec" name="GENE_P_Apobec" compartment="Compartment__cell" initialConcentration="0" boundaryCondition="true" constant="true"/>
      <species id="PseudoBioObj__GENE_P_Blimp1" name="GENE_P_Blimp1" compartment="Compartment__cell" initialConcentration="0" boundaryCondition="true" constant="true"/>
      <species id="PseudoBioObj__GENE_P_Bra" name="GENE_P_Bra" compartment="Compartment__cell" initialConcentration="0" boundaryCondition="true" constant="true"/>
      <species id="PseudoBioObj__GENE_P_Brn" name="GENE_P_Brn" compartment="Compartment__cell" initialConcentration="0" boundaryCondition="true" constant="true"/>
      <species id="PseudoBioObj__GENE_P_CAPK" name="GENE_P_CAPK" compartment="Compartment__cell" initialConcentration="0" boundaryCondition="true" constant="true"/>
      <species id="PseudoBioObj__GENE_P_CyP" name="GENE_P_CyP" compartment="Compartment__cell" initialConcentration="0" boundaryCondition="true" constant="true"/>
      <species id="PseudoBioObj__GENE_P_Delta" name="GENE_P_Delta" compartment="Compartment__cell" initialConcentration="0" boundaryCondition="true" constant="true"/>
      <species id="PseudoBioObj__GENE_P_Dpt" name="GENE_P_Dpt" compartment="Compartment__cell" initialConcentration="0" boundaryCondition="true" constant="true"/>
      <species id="PseudoBioObj__GENE_P_Dri" name="GENE_P_Dri" compartment="Compartment__cell" initialConcentration="0" boundaryCondition="true" constant="true"/>
      <species id="PseudoBioObj__GENE_P_Endo16" name="GENE_P_Endo16" compartment="Compartment__cell" initialConcentration="0" boundaryCondition="true" constant="true"/>
      <species id="PseudoBioObj__GENE_P_Erg" name="GENE_P_Erg" compartment="Compartment__cell" initialConcentration="0" boundaryCondition="true" constant="true"/>
      <species id="PseudoBioObj__GENE_P_Ets1" name="GENE_P_Ets1" compartment="Compartment__cell" initialConcentration="0" boundaryCondition="true" constant="true"/>
      <species id="PseudoBioObj__GENE_P_Eve" name="GENE_P_Eve" compartment="Compartment__cell" initialConcentration="0" boundaryCondition="true" constant="true"/>
      <species id="PseudoBioObj__GENE_P_Ficolin" name="GENE_P_Ficolin" compartment="Compartment__cell" initialConcentration="0" boundaryCondition="true" constant="true"/>
      <species id="PseudoBioObj__GENE_P_FoxA" name="GENE_P_FoxA" compartment="Compartment__cell" initialConcentration="0" boundaryCondition="true" constant="true"/>
      <species id="PseudoBioObj__GENE_P_FoxB" name="GENE_P_FoxB" compartment="Compartment__cell" initialConcentration="0" boundaryCondition="true" constant="true"/>
      <species id="PseudoBioObj__GENE_P_FoxN23" name="GENE_P_FoxN23" compartment="Compartment__cell" initialConcentration="0" boundaryCondition="true" constant="true"/>
      <species id="PseudoBioObj__GENE_P_FoxO" name="GENE_P_FoxO" compartment="Compartment__cell" initialConcentration="0" boundaryCondition="true" constant="true"/>
      <species id="PseudoBioObj__GENE_P_FvMo" name="GENE_P_FvMo" compartment="Compartment__cell" initialConcentration="0" boundaryCondition="true" constant="true"/>
      <species id="PseudoBioObj__GENE_P_GataC" name="GENE_P_GataC" compartment="Compartment__cell" initialConcentration="0" boundaryCondition="true" constant="true"/>
      <species id="PseudoBioObj__GENE_P_GataE" name="GENE_P_GataE" compartment="Compartment__cell" initialConcentration="0" boundaryCondition="true" constant="true"/>
      <species id="PseudoBioObj__GENE_P_Gcad" name="GENE_P_Gcad" compartment="Compartment__cell" initialConcentration="0" boundaryCondition="true" constant="true"/>
      <species id="PseudoBioObj__GENE_P_Gcm" name="GENE_P_Gcm" compartment="Compartment__cell" initialConcentration="0" boundaryCondition="true" constant="true"/>
      <species id="PseudoBioObj__GENE_P_Gelsolin" name="GENE_P_Gelsolin" compartment="Compartment__cell" initialConcentration="0" boundaryCondition="true" constant="true"/>
      <species id="PseudoBioObj__GENE_P_HesC" name="GENE_P_HesC" compartment="Compartment__cell" initialConcentration="0" boundaryCondition="true" constant="true"/>
      <species id="PseudoBioObj__GENE_P_Hex" name="GENE_P_Hex" compartment="Compartment__cell" initialConcentration="0" boundaryCondition="true" constant="true"/>
      <species id="PseudoBioObj__GENE_P_Hnf6" name="GENE_P_Hnf6" compartment="Compartment__cell" initialConcentration="0" boundaryCondition="true" constant="true"/>
      <species id="PseudoBioObj__GENE_P_Hox" name="GENE_P_Hox" compartment="Compartment__cell" initialConcentration="0" boundaryCondition="true" constant="true"/>
      <species id="PseudoBioObj__GENE_P_Kakapo" name="GENE_P_Kakapo" compartment="Compartment__cell" initialConcentration="0" boundaryCondition="true" constant="true"/>
      <species id="PseudoBioObj__GENE_P_Lim" name="GENE_P_Lim" compartment="Compartment__cell" initialConcentration="0" boundaryCondition="true" constant="true"/>
      <species id="PseudoBioObj__GENE_P_Msp130" name="GENE_P_Msp130" compartment="Compartment__cell" initialConcentration="0" boundaryCondition="true" constant="true"/>
      <species id="PseudoBioObj__GENE_P_MspL" name="GENE_P_MspL" compartment="Compartment__cell" initialConcentration="0" boundaryCondition="true" constant="true"/>
      <species id="PseudoBioObj__GENE_P_Not" name="GENE_P_Not" compartment="Compartment__cell" initialConcentration="0" boundaryCondition="true" constant="true"/>
      <species id="PseudoBioObj__GENE_P_Nrl" name="GENE_P_Nrl" compartment="Compartment__cell" initialConcentration="0" boundaryCondition="true" constant="true"/>
      <species id="PseudoBioObj__GENE_P_OrCt" name="GENE_P_OrCt" compartment="Compartment__cell" initialConcentration="0" boundaryCondition="true" constant="true"/>
      <species id="PseudoBioObj__GENE_P_Otx" name="GENE_P_Otx" compartment="Compartment__cell" initialConcentration="0" boundaryCondition="true" constant="true"/>
      <species id="PseudoBioObj__GENE_P_Pks" name="GENE_P_Pks" compartment="Compartment__cell" initialConcentration="0" boundaryCondition="true" constant="true"/>
      <species id="PseudoBioObj__GENE_P_Pmar1" name="GENE_P_Pmar1" compartment="Compartment__cell" initialConcentration="0" boundaryCondition="true" constant="true"/>
      <species id="PseudoBioObj__GENE_P_Sm27" name="GENE_P_Sm27" compartment="Compartment__cell" initialConcentration="0" boundaryCondition="true" constant="true"/>
      <species id="PseudoBioObj__GENE_P_Sm30" name="GENE_P_Sm30" compartment="Compartment__cell" initialConcentration="0" boundaryCondition="true" constant="true"/>
      <species id="PseudoBioObj__GENE_P_Sm50" name="GENE_P_Sm50" compartment="Compartment__cell" initialConcentration="0" boundaryCondition="true" constant="true"/>
      <species id="PseudoBioObj__GENE_P_Snail" name="GENE_P_Snail" compartment="Compartment__cell" initialConcentration="0" boundaryCondition="true" constant="true"/>
      <species id="PseudoBioObj__GENE_P_SoxB1" name="GENE_P_SoxB1" compartment="Compartment__cell" initialConcentration="0" boundaryCondition="true" constant="true"/>
      <species id="PseudoBioObj__GENE_P_SoxC" name="GENE_P_SoxC" compartment="Compartment__cell" initialConcentration="0" boundaryCondition="true" constant="true"/>
      <species id="PseudoBioObj__GENE_P_SuTx" name="GENE_P_SuTx" compartment="Compartment__cell" initialConcentration="0" boundaryCondition="true" constant="true"/>
      <species id="PseudoBioObj__GENE_P_TBr" name="GENE_P_TBr" compartment="Compartment__cell" initialConcentration="0" boundaryCondition="true" constant="true"/>
      <species id="PseudoBioObj__GENE_P_Tel" name="GENE_P_Tel" compartment="Compartment__cell" initialConcentration="0" boundaryCondition="true" constant="true"/>
      <species id="PseudoBioObj__GENE_P_Tgif" name="GENE_P_Tgif" compartment="Compartment__cell" initialConcentration="0" boundaryCondition="true" constant="true"/>
      <species id="PseudoBioObj__GENE_P_VEGFR" name="GENE_P_VEGFR" compartment="Compartment__cell" initialConcentration="0" boundaryCondition="true" constant="true"/>
      <species id="PseudoBioObj__GENE_P_Wnt8" name="GENE_P_Wnt8" compartment="Compartment__cell" initialConcentration="0" boundaryCondition="true" constant="true"/>
      <species id="PseudoBioObj__GENE_P_z13" name="GENE_P_z13" compartment="Compartment__cell" initialConcentration="0" boundaryCondition="true" constant="true"/>
      <species id="PseudoBioObj__PRE_E_Gcad" name="PRE_E_Gcad" compartment="Compartment__cell" initialConcentration="0" boundaryCondition="true" constant="true"/>
      <species id="PseudoBioObj__PRE_E_Notch" name="PRE_E_Notch" compartment="Compartment__cell" initialConcentration="0" boundaryCondition="true" constant="true"/>
      <species id="PseudoBioObj__PRE_E_Otx" name="PRE_E_Otx" compartment="Compartment__cell" initialConcentration="0" boundaryCondition="true" constant="true"/>
      <species id="PseudoBioObj__PRE_E_SoxB1" name="PRE_E_SoxB1" compartment="Compartment__cell" initialConcentration="0" boundaryCondition="true" constant="true"/>
      <species id="PseudoBioObj__PRE_E_SuH" name="PRE_E_SuH" compartment="Compartment__cell" initialConcentration="0" boundaryCondition="true" constant="true"/>
      <species id="PseudoBioObj__PRE_E_UMR" name="PRE_E_UMR" compartment="Compartment__cell" initialConcentration="0" boundaryCondition="true" constant="true"/>
      <species id="PseudoBioObj__PRE_E_UVAOtx" name="PRE_E_UVAOtx" compartment="Compartment__cell" initialConcentration="0" boundaryCondition="true" constant="true"/>
      <species id="PseudoBioObj__PRE_E_UbiqSoxB1" name="PRE_E_UbiqSoxB1" compartment="Compartment__cell" initialConcentration="0" boundaryCondition="true" constant="true"/>
      <species id="PseudoBioObj__PRE_E_VEGF" name="PRE_E_VEGF" compartment="Compartment__cell" initialConcentration="0" boundaryCondition="true" constant="true"/>
      <species id="PseudoBioObj__PRE_E_cB" name="PRE_E_cB" compartment="Compartment__cell" initialConcentration="0" boundaryCondition="true" constant="true"/>
      <species id="PseudoBioObj__PRE_M_Gcad" name="PRE_M_Gcad" compartment="Compartment__cell" initialConcentration="0" boundaryCondition="true" constant="true"/>
      <species id="PseudoBioObj__PRE_M_Notch" name="PRE_M_Notch" compartment="Compartment__cell" initialConcentration="0" boundaryCondition="true" constant="true"/>
      <species id="PseudoBioObj__PRE_M_Otx" name="PRE_M_Otx" compartment="Compartment__cell" initialConcentration="0" boundaryCondition="true" constant="true"/>
      <species id="PseudoBioObj__PRE_M_SoxB1" name="PRE_M_SoxB1" compartment="Compartment__cell" initialConcentration="0" boundaryCondition="true" constant="true"/>
      <species id="PseudoBioObj__PRE_M_SuH" name="PRE_M_SuH" compartment="Compartment__cell" initialConcentration="0" boundaryCondition="true" constant="true"/>
      <species id="PseudoBioObj__PRE_M_UMADelta" name="PRE_M_UMADelta" compartment="Compartment__cell" initialConcentration="0" boundaryCondition="true" constant="true"/>
      <species id="PseudoBioObj__PRE_M_UMANrl" name="PRE_M_UMANrl" compartment="Compartment__cell" initialConcentration="0" boundaryCondition="true" constant="true"/>
      <species id="PseudoBioObj__PRE_M_UMR" name="PRE_M_UMR" compartment="Compartment__cell" initialConcentration="0" boundaryCondition="true" constant="true"/>
      <species id="PseudoBioObj__PRE_M_UbiqSoxB1" name="PRE_M_UbiqSoxB1" compartment="Compartment__cell" initialConcentration="0" boundaryCondition="true" constant="true"/>
      <species id="PseudoBioObj__PRE_M_cB" name="PRE_M_cB" compartment="Compartment__cell" initialConcentration="0" boundaryCondition="true" constant="true"/>
      <species id="PseudoBioObj__PRE_P_Ets1" name="PRE_P_Ets1" compartment="Compartment__cell" initialConcentration="0" boundaryCondition="true" constant="true"/>
      <species id="PseudoBioObj__PRE_P_Gcad" name="PRE_P_Gcad" compartment="Compartment__cell" initialConcentration="0" boundaryCondition="true" constant="true"/>
      <species id="PseudoBioObj__PRE_P_L1" name="PRE_P_L1" compartment="Compartment__cell" initialConcentration="0" boundaryCondition="true" constant="true"/>
      <species id="PseudoBioObj__PRE_P_Otx" name="PRE_P_Otx" compartment="Compartment__cell" initialConcentration="0" boundaryCondition="true" constant="true"/>
      <species id="PseudoBioObj__PRE_P_UbiqAlx1" name="PRE_P_UbiqAlx1" compartment="Compartment__cell" initialConcentration="0" boundaryCondition="true" constant="true"/>
      <species id="PseudoBioObj__PRE_P_UbiqES" name="PRE_P_UbiqES" compartment="Compartment__cell" initialConcentration="0" boundaryCondition="true" constant="true"/>
      <species id="PseudoBioObj__PRE_P_UbiqEts1" name="PRE_P_UbiqEts1" compartment="Compartment__cell" initialConcentration="0" boundaryCondition="true" constant="true"/>
      <species id="PseudoBioObj__PRE_P_UbiqHesC" name="PRE_P_UbiqHesC" compartment="Compartment__cell" initialConcentration="0" boundaryCondition="true" constant="true"/>
      <species id="PseudoBioObj__PRE_P_UbiqHnf6" name="PRE_P_UbiqHnf6" compartment="Compartment__cell" initialConcentration="0" boundaryCondition="true" constant="true"/>
      <species id="PseudoBioObj__PRE_P_UbiqSoxC" name="PRE_P_UbiqSoxC" compartment="Compartment__cell" initialConcentration="0" boundaryCondition="true" constant="true"/>
      <species id="PseudoBioObj__PRE_P_UbiqTel" name="PRE_P_UbiqTel" compartment="Compartment__cell" initialConcentration="0" boundaryCondition="true" constant="true"/>
      <species id="PseudoBioObj__PRE_P_cB" name="PRE_P_cB" compartment="Compartment__cell" initialConcentration="0" boundaryCondition="true" constant="true"/>
      <species id="PseudoBioObj__PROTEIN_E_Alx1" name="PROTEIN_E_Alx1" compartment="Compartment__cell" initialConcentration="0"/>
      <species id="PseudoBioObj__PROTEIN_E_Apobec" name="PROTEIN_E_Apobec" compartment="Compartment__cell" initialConcentration="0"/>
      <species id="PseudoBioObj__PROTEIN_E_Blimp1" name="PROTEIN_E_Blimp1" compartment="Compartment__cell" initialConcentration="0"/>
      <species id="PseudoBioObj__PROTEIN_E_Bra" name="PROTEIN_E_Bra" compartment="Compartment__cell" initialConcentration="0"/>
      <species id="PseudoBioObj__PROTEIN_E_Brn" name="PROTEIN_E_Brn" compartment="Compartment__cell" initialConcentration="0"/>
      <species id="PseudoBioObj__PROTEIN_E_CAPK" name="PROTEIN_E_CAPK" compartment="Compartment__cell" initialConcentration="0"/>
      <species id="PseudoBioObj__PROTEIN_E_CyP" name="PROTEIN_E_CyP" compartment="Compartment__cell" initialConcentration="0"/>
      <species id="PseudoBioObj__PROTEIN_E_Delta" name="PROTEIN_E_Delta" compartment="Compartment__cell" initialConcentration="0"/>
      <species id="PseudoBioObj__PROTEIN_E_Delta2" name="PROTEIN_E_Delta2" compartment="Compartment__cell" initialConcentration="0"/>
      <species id="PseudoBioObj__PROTEIN_E_Dpt" name="PROTEIN_E_Dpt" compartment="Compartment__cell" initialConcentration="0"/>
      <species id="PseudoBioObj__PROTEIN_E_Dri" name="PROTEIN_E_Dri" compartment="Compartment__cell" initialConcentration="0"/>
      <species id="PseudoBioObj__PROTEIN_E_ES" name="PROTEIN_E_ES" compartment="Compartment__cell" initialConcentration="0"/>
      <species id="PseudoBioObj__PROTEIN_E_Endo16" name="PROTEIN_E_Endo16" compartment="Compartment__cell" initialConcentration="0"/>
      <species id="PseudoBioObj__PROTEIN_E_Erg" name="PROTEIN_E_Erg" compartment="Compartment__cell" initialConcentration="0"/>
      <species id="PseudoBioObj__PROTEIN_E_Ets1" name="PROTEIN_E_Ets1" compartment="Compartment__cell" initialConcentration="0"/>
      <species id="PseudoBioObj__PROTEIN_E_Eve" name="PROTEIN_E_Eve" compartment="Compartment__cell" initialConcentration="0"/>
      <species id="PseudoBioObj__PROTEIN_E_Ficolin" name="PROTEIN_E_Ficolin" compartment="Compartment__cell" initialConcentration="0"/>
      <species id="PseudoBioObj__PROTEIN_E_FoxA" name="PROTEIN_E_FoxA" compartment="Compartment__cell" initialConcentration="0"/>
      <species id="PseudoBioObj__PROTEIN_E_FoxB" name="PROTEIN_E_FoxB" compartment="Compartment__cell" initialConcentration="0"/>
      <species id="PseudoBioObj__PROTEIN_E_FoxN23" name="PROTEIN_E_FoxN23" compartment="Compartment__cell" initialConcentration="0"/>
      <species id="PseudoBioObj__PROTEIN_E_FoxO" name="PROTEIN_E_FoxO" compartment="Compartment__cell" initialConcentration="0"/>
      <species id="PseudoBioObj__PROTEIN_E_FvMo" name="PROTEIN_E_FvMo" compartment="Compartment__cell" initialConcentration="0"/>
      <species id="PseudoBioObj__PROTEIN_E_GSK3_a" name="PROTEIN_E_GSK3_a" compartment="Compartment__cell" initialConcentration="0"/>
      <species id="PseudoBioObj__PROTEIN_E_GSK3_i" name="PROTEIN_E_GSK3_i" compartment="Compartment__cell" initialConcentration="20"/>
      <species id="PseudoBioObj__PROTEIN_E_GataC" name="PROTEIN_E_GataC" compartment="Compartment__cell" initialConcentration="0"/>
      <species id="PseudoBioObj__PROTEIN_E_GataE" name="PROTEIN_E_GataE" compartment="Compartment__cell" initialConcentration="0"/>
      <species id="PseudoBioObj__PROTEIN_E_Gcad" name="PROTEIN_E_Gcad" compartment="Compartment__cell" initialConcentration="10"/>
      <species id="PseudoBioObj__PROTEIN_E_Gcm" name="PROTEIN_E_Gcm" compartment="Compartment__cell" initialConcentration="0"/>
      <species id="PseudoBioObj__PROTEIN_E_Gelsolin" name="PROTEIN_E_Gelsolin" compartment="Compartment__cell" initialConcentration="0"/>
      <species id="PseudoBioObj__PROTEIN_E_Gro" name="PROTEIN_E_Gro" compartment="Compartment__cell" initialConcentration="30"/>
      <species id="PseudoBioObj__PROTEIN_E_GroTCF" name="PROTEIN_E_GroTCF" compartment="Compartment__cell" initialConcentration="0"/>
      <species id="PseudoBioObj__PROTEIN_E_GroTFC" name="PROTEIN_E_GroTFC" compartment="Compartment__cell" initialConcentration="0"/>
      <species id="PseudoBioObj__PROTEIN_E_HesC" name="PROTEIN_E_HesC" compartment="Compartment__cell" initialConcentration="0"/>
      <species id="PseudoBioObj__PROTEIN_E_Hex" name="PROTEIN_E_Hex" compartment="Compartment__cell" initialConcentration="0"/>
      <species id="PseudoBioObj__PROTEIN_E_Hnf6" name="PROTEIN_E_Hnf6" compartment="Compartment__cell" initialConcentration="0"/>
      <species id="PseudoBioObj__PROTEIN_E_Hox" name="PROTEIN_E_Hox" compartment="Compartment__cell" initialConcentration="0"/>
      <species id="PseudoBioObj__PROTEIN_E_Kakapo" name="PROTEIN_E_Kakapo" compartment="Compartment__cell" initialConcentration="0"/>
      <species id="PseudoBioObj__PROTEIN_E_L1" name="PROTEIN_E_L1" compartment="Compartment__cell" initialConcentration="0"/>
      <species id="PseudoBioObj__PROTEIN_E_Lim" name="PROTEIN_E_Lim" compartment="Compartment__cell" initialConcentration="0"/>
      <species id="PseudoBioObj__PROTEIN_E_Msp130" name="PROTEIN_E_Msp130" compartment="Compartment__cell" initialConcentration="0"/>
      <species id="PseudoBioObj__PROTEIN_E_MspL" name="PROTEIN_E_MspL" compartment="Compartment__cell" initialConcentration="0"/>
      <species id="PseudoBioObj__PROTEIN_E_Not" name="PROTEIN_E_Not" compartment="Compartment__cell" initialConcentration="0"/>
      <species id="PseudoBioObj__PROTEIN_E_Notch" name="PROTEIN_E_Notch" compartment="Compartment__cell" initialConcentration="0"/>
      <species id="PseudoBioObj__PROTEIN_E_Notch2" name="PROTEIN_E_Notch2" compartment="Compartment__cell" initialConcentration="0"/>
      <species id="PseudoBioObj__PROTEIN_E_Nrl" name="PROTEIN_E_Nrl" compartment="Compartment__cell" initialConcentration="0"/>
      <species id="PseudoBioObj__PROTEIN_E_OrCt" name="PROTEIN_E_OrCt" compartment="Compartment__cell" initialConcentration="0"/>
      <species id="PseudoBioObj__PROTEIN_E_Otx" name="PROTEIN_E_Otx" compartment="Compartment__cell" initialConcentration="10"/>
      <species id="PseudoBioObj__PROTEIN_E_Pks" name="PROTEIN_E_Pks" compartment="Compartment__cell" initialConcentration="0"/>
      <species id="PseudoBioObj__PROTEIN_E_Pmar1" name="PROTEIN_E_Pmar1" compartment="Compartment__cell" initialConcentration="0"/>
      <species id="PseudoBioObj__PROTEIN_E_Sm27" name="PROTEIN_E_Sm27" compartment="Compartment__cell" initialConcentration="0"/>
      <species id="PseudoBioObj__PROTEIN_E_Sm30" name="PROTEIN_E_Sm30" compartment="Compartment__cell" initialConcentration="0"/>
      <species id="PseudoBioObj__PROTEIN_E_Sm50" name="PROTEIN_E_Sm50" compartment="Compartment__cell" initialConcentration="0"/>
      <species id="PseudoBioObj__PROTEIN_E_Snail" name="PROTEIN_E_Snail" compartment="Compartment__cell" initialConcentration="0"/>
      <species id="PseudoBioObj__PROTEIN_E_SoxB1" name="PROTEIN_E_SoxB1" compartment="Compartment__cell" initialConcentration="10"/>
      <species id="PseudoBioObj__PROTEIN_E_SoxC" name="PROTEIN_E_SoxC" compartment="Compartment__cell" initialConcentration="0"/>
      <species id="PseudoBioObj__PROTEIN_E_SuH" name="PROTEIN_E_SuH" compartment="Compartment__cell" initialConcentration="0"/>
      <species id="PseudoBioObj__PROTEIN_E_SuHN" name="PROTEIN_E_SuHN" compartment="Compartment__cell" initialConcentration="0"/>
      <species id="PseudoBioObj__PROTEIN_E_SuTx" name="PROTEIN_E_SuTx" compartment="Compartment__cell" initialConcentration="0"/>
      <species id="PseudoBioObj__PROTEIN_E_TBr" name="PROTEIN_E_TBr" compartment="Compartment__cell" initialConcentration="0"/>
      <species id="PseudoBioObj__PROTEIN_E_TCF" name="PROTEIN_E_TCF" compartment="Compartment__cell" initialConcentration="0"/>
      <species id="PseudoBioObj__PROTEIN_E_Tel" name="PROTEIN_E_Tel" compartment="Compartment__cell" initialConcentration="0"/>
      <species id="PseudoBioObj__PROTEIN_E_Tgif" name="PROTEIN_E_Tgif" compartment="Compartment__cell" initialConcentration="0"/>
      <species id="PseudoBioObj__PROTEIN_E_UMADelta" name="PROTEIN_E_UMADelta" compartment="Compartment__cell" initialConcentration="0"/>
      <species id="PseudoBioObj__PROTEIN_E_UMANrl" name="PROTEIN_E_UMANrl" compartment="Compartment__cell" initialConcentration="0"/>
      <species id="PseudoBioObj__PROTEIN_E_UMR" name="PROTEIN_E_UMR" compartment="Compartment__cell" initialConcentration="0"/>
      <species id="PseudoBioObj__PROTEIN_E_UVAOtx" name="PROTEIN_E_UVAOtx" compartment="Compartment__cell" initialConcentration="0"/>
      <species id="PseudoBioObj__PROTEIN_E_UbiqAlx1" name="PROTEIN_E_UbiqAlx1" compartment="Compartment__cell" initialConcentration="0"/>
      <species id="PseudoBioObj__PROTEIN_E_UbiqDelta" name="PROTEIN_E_UbiqDelta" compartment="Compartment__cell" initialConcentration="0"/>
      <species id="PseudoBioObj__PROTEIN_E_UbiqES" name="PROTEIN_E_UbiqES" compartment="Compartment__cell" initialConcentration="0"/>
      <species id="PseudoBioObj__PROTEIN_E_UbiqEts1" name="PROTEIN_E_UbiqEts1" compartment="Compartment__cell" initialConcentration="0"/>
      <species id="PseudoBioObj__PROTEIN_E_UbiqGcad" name="PROTEIN_E_UbiqGcad" compartment="Compartment__cell" initialConcentration="0"/>
      <species id="PseudoBioObj__PROTEIN_E_UbiqHesC" name="PROTEIN_E_UbiqHesC" compartment="Compartment__cell" initialConcentration="0"/>
      <species id="PseudoBioObj__PROTEIN_E_UbiqHnf6" name="PROTEIN_E_UbiqHnf6" compartment="Compartment__cell" initialConcentration="0"/>
      <species id="PseudoBioObj__PROTEIN_E_UbiqSoxB1" name="PROTEIN_E_UbiqSoxB1" compartment="Compartment__cell" initialConcentration="10"/>
      <species id="PseudoBioObj__PROTEIN_E_UbiqSoxC" name="PROTEIN_E_UbiqSoxC" compartment="Compartment__cell" initialConcentration="0"/>
      <species id="PseudoBioObj__PROTEIN_E_UbiqTel" name="PROTEIN_E_UbiqTel" compartment="Compartment__cell" initialConcentration="0"/>
      <species id="PseudoBioObj__PROTEIN_E_VEGF" name="PROTEIN_E_VEGF" compartment="Compartment__cell" initialConcentration="0"/>
      <species id="PseudoBioObj__PROTEIN_E_VEGFR" name="PROTEIN_E_VEGFR" compartment="Compartment__cell" initialConcentration="0"/>
      <species id="PseudoBioObj__PROTEIN_E_VEGFSignal" name="PROTEIN_E_VEGFSignal" compartment="Compartment__cell" initialConcentration="0"/>
      <species id="PseudoBioObj__PROTEIN_E_Wnt8" name="PROTEIN_E_Wnt8" compartment="Compartment__cell" initialConcentration="0"/>
      <species id="PseudoBioObj__PROTEIN_E_cB" name="PROTEIN_E_cB" compartment="Compartment__cell" initialConcentration="10"/>
      <species id="PseudoBioObj__PROTEIN_E_frizzled_a" name="PROTEIN_E_frizzled_a" compartment="Compartment__cell" initialConcentration="20"/>
      <species id="PseudoBioObj__PROTEIN_E_frizzled_i" name="PROTEIN_E_frizzled_i" compartment="Compartment__cell" initialConcentration="0"/>
      <species id="PseudoBioObj__PROTEIN_E_nBTCF" name="PROTEIN_E_nBTCF" compartment="Compartment__cell" initialConcentration="0"/>
      <species id="PseudoBioObj__PROTEIN_E_z13" name="PROTEIN_E_z13" compartment="Compartment__cell" initialConcentration="0"/>
      <species id="PseudoBioObj__PROTEIN_GCM" name="PROTEIN_GCM" compartment="Compartment__cell" initialConcentration="0"/>
      <species id="PseudoBioObj__PROTEIN_M_Alx1" name="PROTEIN_M_Alx1" compartment="Compartment__cell" initialConcentration="0"/>
      <species id="PseudoBioObj__PROTEIN_M_Apobec" name="PROTEIN_M_Apobec" compartment="Compartment__cell" initialConcentration="0"/>
      <species id="PseudoBioObj__PROTEIN_M_Blimp1" name="PROTEIN_M_Blimp1" compartment="Compartment__cell" initialConcentration="0"/>
      <species id="PseudoBioObj__PROTEIN_M_Bra" name="PROTEIN_M_Bra" compartment="Compartment__cell" initialConcentration="0"/>
      <species id="PseudoBioObj__PROTEIN_M_Brn" name="PROTEIN_M_Brn" compartment="Compartment__cell" initialConcentration="0"/>
      <species id="PseudoBioObj__PROTEIN_M_CAPK" name="PROTEIN_M_CAPK" compartment="Compartment__cell" initialConcentration="0"/>
      <species id="PseudoBioObj__PROTEIN_M_CyP" name="PROTEIN_M_CyP" compartment="Compartment__cell" initialConcentration="0"/>
      <species id="PseudoBioObj__PROTEIN_M_Delta" name="PROTEIN_M_Delta" compartment="Compartment__cell" initialConcentration="0"/>
      <species id="PseudoBioObj__PROTEIN_M_Delta2" name="PROTEIN_M_Delta2" compartment="Compartment__cell" initialConcentration="0"/>
      <species id="PseudoBioObj__PROTEIN_M_Dpt" name="PROTEIN_M_Dpt" compartment="Compartment__cell" initialConcentration="0"/>
      <species id="PseudoBioObj__PROTEIN_M_Dri" name="PROTEIN_M_Dri" compartment="Compartment__cell" initialConcentration="0"/>
      <species id="PseudoBioObj__PROTEIN_M_Endo16" name="PROTEIN_M_Endo16" compartment="Compartment__cell" initialConcentration="0"/>
      <species id="PseudoBioObj__PROTEIN_M_Erg" name="PROTEIN_M_Erg" compartment="Compartment__cell" initialConcentration="0"/>
      <species id="PseudoBioObj__PROTEIN_M_Ets1" name="PROTEIN_M_Ets1" compartment="Compartment__cell" initialConcentration="0"/>
      <species id="PseudoBioObj__PROTEIN_M_Eve" name="PROTEIN_M_Eve" compartment="Compartment__cell" initialConcentration="0"/>
      <species id="PseudoBioObj__PROTEIN_M_Ficolin" name="PROTEIN_M_Ficolin" compartment="Compartment__cell" initialConcentration="0"/>
      <species id="PseudoBioObj__PROTEIN_M_FoxA" name="PROTEIN_M_FoxA" compartment="Compartment__cell" initialConcentration="0"/>
      <species id="PseudoBioObj__PROTEIN_M_FoxB" name="PROTEIN_M_FoxB" compartment="Compartment__cell" initialConcentration="0"/>
      <species id="PseudoBioObj__PROTEIN_M_FoxN23" name="PROTEIN_M_FoxN23" compartment="Compartment__cell" initialConcentration="0"/>
      <species id="PseudoBioObj__PROTEIN_M_FoxO" name="PROTEIN_M_FoxO" compartment="Compartment__cell" initialConcentration="0"/>
      <species id="PseudoBioObj__PROTEIN_M_FvMo" name="PROTEIN_M_FvMo" compartment="Compartment__cell" initialConcentration="0"/>
      <species id="PseudoBioObj__PROTEIN_M_GSK3_a" name="PROTEIN_M_GSK3_a" compartment="Compartment__cell" initialConcentration="0"/>
      <species id="PseudoBioObj__PROTEIN_M_GSK3_i" name="PROTEIN_M_GSK3_i" compartment="Compartment__cell" initialConcentration="20"/>
      <species id="PseudoBioObj__PROTEIN_M_GataC" name="PROTEIN_M_GataC" compartment="Compartment__cell" initialConcentration="0"/>
      <species id="PseudoBioObj__PROTEIN_M_GataE" name="PROTEIN_M_GataE" compartment="Compartment__cell" initialConcentration="0"/>
      <species id="PseudoBioObj__PROTEIN_M_Gcad" name="PROTEIN_M_Gcad" compartment="Compartment__cell" initialConcentration="10"/>
      <species id="PseudoBioObj__PROTEIN_M_Gcm" name="PROTEIN_M_Gcm" compartment="Compartment__cell" initialConcentration="0"/>
      <species id="PseudoBioObj__PROTEIN_M_Gelsolin" name="PROTEIN_M_Gelsolin" compartment="Compartment__cell" initialConcentration="0"/>
      <species id="PseudoBioObj__PROTEIN_M_Gro" name="PROTEIN_M_Gro" compartment="Compartment__cell" initialConcentration="30"/>
      <species id="PseudoBioObj__PROTEIN_M_GroTCF" name="PROTEIN_M_GroTCF" compartment="Compartment__cell" initialConcentration="0"/>
      <species id="PseudoBioObj__PROTEIN_M_GroTFC" name="PROTEIN_M_GroTFC" compartment="Compartment__cell" initialConcentration="0"/>
      <species id="PseudoBioObj__PROTEIN_M_HesC" name="PROTEIN_M_HesC" compartment="Compartment__cell" initialConcentration="0"/>
      <species id="PseudoBioObj__PROTEIN_M_Hex" name="PROTEIN_M_Hex" compartment="Compartment__cell" initialConcentration="0"/>
      <species id="PseudoBioObj__PROTEIN_M_Hnf6" name="PROTEIN_M_Hnf6" compartment="Compartment__cell" initialConcentration="0"/>
      <species id="PseudoBioObj__PROTEIN_M_Hox" name="PROTEIN_M_Hox" compartment="Compartment__cell" initialConcentration="0"/>
      <species id="PseudoBioObj__PROTEIN_M_Kakapo" name="PROTEIN_M_Kakapo" compartment="Compartment__cell" initialConcentration="0"/>
      <species id="PseudoBioObj__PROTEIN_M_L1" name="PROTEIN_M_L1" compartment="Compartment__cell" initialConcentration="0"/>
      <species id="PseudoBioObj__PROTEIN_M_Lim" name="PROTEIN_M_Lim" compartment="Compartment__cell" initialConcentration="0"/>
      <species id="PseudoBioObj__PROTEIN_M_Msp130" name="PROTEIN_M_Msp130" compartment="Compartment__cell" initialConcentration="0"/>
      <species id="PseudoBioObj__PROTEIN_M_MspL" name="PROTEIN_M_MspL" compartment="Compartment__cell" initialConcentration="0"/>
      <species id="PseudoBioObj__PROTEIN_M_Not" name="PROTEIN_M_Not" compartment="Compartment__cell" initialConcentration="0"/>
      <species id="PseudoBioObj__PROTEIN_M_Notch" name="PROTEIN_M_Notch" compartment="Compartment__cell" initialConcentration="10"/>
      <species id="PseudoBioObj__PROTEIN_M_Notch2" name="PROTEIN_M_Notch2" compartment="Compartment__cell" initialConcentration="0"/>
      <species id="PseudoBioObj__PROTEIN_M_Nrl" name="PROTEIN_M_Nrl" compartment="Compartment__cell" initialConcentration="0"/>
      <species id="PseudoBioObj__PROTEIN_M_OrCt" name="PROTEIN_M_OrCt" compartment="Compartment__cell" initialConcentration="0"/>
      <species id="PseudoBioObj__PROTEIN_M_Otx" name="PROTEIN_M_Otx" compartment="Compartment__cell" initialConcentration="10"/>
      <species id="PseudoBioObj__PROTEIN_M_Pks" name="PROTEIN_M_Pks" compartment="Compartment__cell" initialConcentration="0"/>
      <species id="PseudoBioObj__PROTEIN_M_Pmar1" name="PROTEIN_M_Pmar1" compartment="Compartment__cell" initialConcentration="0"/>
      <species id="PseudoBioObj__PROTEIN_M_Sm27" name="PROTEIN_M_Sm27" compartment="Compartment__cell" initialConcentration="0"/>
      <species id="PseudoBioObj__PROTEIN_M_Sm30" name="PROTEIN_M_Sm30" compartment="Compartment__cell" initialConcentration="0"/>
      <species id="PseudoBioObj__PROTEIN_M_Sm50" name="PROTEIN_M_Sm50" compartment="Compartment__cell" initialConcentration="0"/>
      <species id="PseudoBioObj__PROTEIN_M_Snail" name="PROTEIN_M_Snail" compartment="Compartment__cell" initialConcentration="0"/>
      <species id="PseudoBioObj__PROTEIN_M_SoxB1" name="PROTEIN_M_SoxB1" compartment="Compartment__cell" initialConcentration="10"/>
      <species id="PseudoBioObj__PROTEIN_M_SoxC" name="PROTEIN_M_SoxC" compartment="Compartment__cell" initialConcentration="0"/>
      <species id="PseudoBioObj__PROTEIN_M_SuH" name="PROTEIN_M_SuH" compartment="Compartment__cell" initialConcentration="0"/>
      <species id="PseudoBioObj__PROTEIN_M_SuHN" name="PROTEIN_M_SuHN" compartment="Compartment__cell" initialConcentration="0"/>
      <species id="PseudoBioObj__PROTEIN_M_SuTx" name="PROTEIN_M_SuTx" compartment="Compartment__cell" initialConcentration="0"/>
      <species id="PseudoBioObj__PROTEIN_M_TBr" name="PROTEIN_M_TBr" compartment="Compartment__cell" initialConcentration="0"/>
      <species id="PseudoBioObj__PROTEIN_M_TCF" name="PROTEIN_M_TCF" compartment="Compartment__cell" initialConcentration="0"/>
      <species id="PseudoBioObj__PROTEIN_M_Tel" name="PROTEIN_M_Tel" compartment="Compartment__cell" initialConcentration="0"/>
      <species id="PseudoBioObj__PROTEIN_M_Tgif" name="PROTEIN_M_Tgif" compartment="Compartment__cell" initialConcentration="0"/>
      <species id="PseudoBioObj__PROTEIN_M_UMADelta" name="PROTEIN_M_UMADelta" compartment="Compartment__cell" initialConcentration="0"/>
      <species id="PseudoBioObj__PROTEIN_M_UMANrl" name="PROTEIN_M_UMANrl" compartment="Compartment__cell" initialConcentration="0"/>
      <species id="PseudoBioObj__PROTEIN_M_UMR" name="PROTEIN_M_UMR" compartment="Compartment__cell" initialConcentration="0"/>
      <species id="PseudoBioObj__PROTEIN_M_UVAOtx" name="PROTEIN_M_UVAOtx" compartment="Compartment__cell" initialConcentration="0"/>
      <species id="PseudoBioObj__PROTEIN_M_UbiqAlx1" name="PROTEIN_M_UbiqAlx1" compartment="Compartment__cell" initialConcentration="0"/>
      <species id="PseudoBioObj__PROTEIN_M_UbiqDelta" name="PROTEIN_M_UbiqDelta" compartment="Compartment__cell" initialConcentration="0"/>
      <species id="PseudoBioObj__PROTEIN_M_UbiqES" name="PROTEIN_M_UbiqES" compartment="Compartment__cell" initialConcentration="0"/>
      <species id="PseudoBioObj__PROTEIN_M_UbiqEts1" name="PROTEIN_M_UbiqEts1" compartment="Compartment__cell" initialConcentration="0"/>
      <species id="PseudoBioObj__PROTEIN_M_UbiqGcad" name="PROTEIN_M_UbiqGcad" compartment="Compartment__cell" initialConcentration="0"/>
      <species id="PseudoBioObj__PROTEIN_M_UbiqHesC" name="PROTEIN_M_UbiqHesC" compartment="Compartment__cell" initialConcentration="0"/>
      <species id="PseudoBioObj__PROTEIN_M_UbiqHnf6" name="PROTEIN_M_UbiqHnf6" compartment="Compartment__cell" initialConcentration="0"/>
      <species id="PseudoBioObj__PROTEIN_M_UbiqSoxB1" name="PROTEIN_M_UbiqSoxB1" compartment="Compartment__cell" initialConcentration="10"/>
      <species id="PseudoBioObj__PROTEIN_M_UbiqSoxC" name="PROTEIN_M_UbiqSoxC" compartment="Compartment__cell" initialConcentration="0"/>
      <species id="PseudoBioObj__PROTEIN_M_UbiqTel" name="PROTEIN_M_UbiqTel" compartment="Compartment__cell" initialConcentration="0"/>
      <species id="PseudoBioObj__PROTEIN_M_VEGFR" name="PROTEIN_M_VEGFR" compartment="Compartment__cell" initialConcentration="0"/>
      <species id="PseudoBioObj__PROTEIN_M_VEGFSignal" name="PROTEIN_M_VEGFSignal" compartment="Compartment__cell" initialConcentration="0"/>
      <species id="PseudoBioObj__PROTEIN_M_Wnt8" name="PROTEIN_M_Wnt8" compartment="Compartment__cell" initialConcentration="0"/>
      <species id="PseudoBioObj__PROTEIN_M_cB" name="PROTEIN_M_cB" compartment="Compartment__cell" initialConcentration="10"/>
      <species id="PseudoBioObj__PROTEIN_M_frizzled_a" name="PROTEIN_M_frizzled_a" compartment="Compartment__cell" initialConcentration="20"/>
      <species id="PseudoBioObj__PROTEIN_M_frizzled_i" name="PROTEIN_M_frizzled_i" compartment="Compartment__cell" initialConcentration="0"/>
      <species id="PseudoBioObj__PROTEIN_M_nBTCF" name="PROTEIN_M_nBTCF" compartment="Compartment__cell" initialConcentration="0"/>
      <species id="PseudoBioObj__PROTEIN_M_z13" name="PROTEIN_M_z13" compartment="Compartment__cell" initialConcentration="0"/>
      <species id="PseudoBioObj__PROTEIN_P_Alx1" name="PROTEIN_P_Alx1" compartment="Compartment__cell" initialConcentration="0"/>
      <species id="PseudoBioObj__PROTEIN_P_Apobec" name="PROTEIN_P_Apobec" compartment="Compartment__cell" initialConcentration="0"/>
      <species id="PseudoBioObj__PROTEIN_P_Blimp1" name="PROTEIN_P_Blimp1" compartment="Compartment__cell" initialConcentration="0"/>
      <species id="PseudoBioObj__PROTEIN_P_Bra" name="PROTEIN_P_Bra" compartment="Compartment__cell" initialConcentration="0"/>
      <species id="PseudoBioObj__PROTEIN_P_Brn" name="PROTEIN_P_Brn" compartment="Compartment__cell" initialConcentration="0"/>
      <species id="PseudoBioObj__PROTEIN_P_CAPK" name="PROTEIN_P_CAPK" compartment="Compartment__cell" initialConcentration="0"/>
      <species id="PseudoBioObj__PROTEIN_P_CyP" name="PROTEIN_P_CyP" compartment="Compartment__cell" initialConcentration="0"/>
      <species id="PseudoBioObj__PROTEIN_P_Delta" name="PROTEIN_P_Delta" compartment="Compartment__cell" initialConcentration="0"/>
      <species id="PseudoBioObj__PROTEIN_P_Delta2" name="PROTEIN_P_Delta2" compartment="Compartment__cell" initialConcentration="0"/>
      <species id="PseudoBioObj__PROTEIN_P_Dpt" name="PROTEIN_P_Dpt" compartment="Compartment__cell" initialConcentration="0"/>
      <species id="PseudoBioObj__PROTEIN_P_Dri" name="PROTEIN_P_Dri" compartment="Compartment__cell" initialConcentration="0"/>
      <species id="PseudoBioObj__PROTEIN_P_Endo16" name="PROTEIN_P_Endo16" compartment="Compartment__cell" initialConcentration="0"/>
      <species id="PseudoBioObj__PROTEIN_P_Erg" name="PROTEIN_P_Erg" compartment="Compartment__cell" initialConcentration="0"/>
      <species id="PseudoBioObj__PROTEIN_P_Ets1" name="PROTEIN_P_Ets1" compartment="Compartment__cell" initialConcentration="10"/>
      <species id="PseudoBioObj__PROTEIN_P_Eve" name="PROTEIN_P_Eve" compartment="Compartment__cell" initialConcentration="0"/>
      <species id="PseudoBioObj__PROTEIN_P_Ficolin" name="PROTEIN_P_Ficolin" compartment="Compartment__cell" initialConcentration="0"/>
      <species id="PseudoBioObj__PROTEIN_P_FoxA" name="PROTEIN_P_FoxA" compartment="Compartment__cell" initialConcentration="0"/>
      <species id="PseudoBioObj__PROTEIN_P_FoxB" name="PROTEIN_P_FoxB" compartment="Compartment__cell" initialConcentration="0"/>
      <species id="PseudoBioObj__PROTEIN_P_FoxN23" name="PROTEIN_P_FoxN23" compartment="Compartment__cell" initialConcentration="0"/>
      <species id="PseudoBioObj__PROTEIN_P_FoxO" name="PROTEIN_P_FoxO" compartment="Compartment__cell" initialConcentration="0"/>
      <species id="PseudoBioObj__PROTEIN_P_FvMo" name="PROTEIN_P_FvMo" compartment="Compartment__cell" initialConcentration="0"/>
      <species id="PseudoBioObj__PROTEIN_P_GSK3_a" name="PROTEIN_P_GSK3_a" compartment="Compartment__cell" initialConcentration="0"/>
      <species id="PseudoBioObj__PROTEIN_P_GSK3_i" name="PROTEIN_P_GSK3_i" compartment="Compartment__cell" initialConcentration="20"/>
      <species id="PseudoBioObj__PROTEIN_P_GataC" name="PROTEIN_P_GataC" compartment="Compartment__cell" initialConcentration="0"/>
      <species id="PseudoBioObj__PROTEIN_P_GataE" name="PROTEIN_P_GataE" compartment="Compartment__cell" initialConcentration="0"/>
      <species id="PseudoBioObj__PROTEIN_P_Gcad" name="PROTEIN_P_Gcad" compartment="Compartment__cell" initialConcentration="10"/>
      <species id="PseudoBioObj__PROTEIN_P_Gcm" name="PROTEIN_P_Gcm" compartment="Compartment__cell" initialConcentration="0"/>
      <species id="PseudoBioObj__PROTEIN_P_Gelsolin" name="PROTEIN_P_Gelsolin" compartment="Compartment__cell" initialConcentration="0"/>
      <species id="PseudoBioObj__PROTEIN_P_Gro" name="PROTEIN_P_Gro" compartment="Compartment__cell" initialConcentration="30"/>
      <species id="PseudoBioObj__PROTEIN_P_GroTCF" name="PROTEIN_P_GroTCF" compartment="Compartment__cell" initialConcentration="0"/>
      <species id="PseudoBioObj__PROTEIN_P_GroTFC" name="PROTEIN_P_GroTFC" compartment="Compartment__cell" initialConcentration="0"/>
      <species id="PseudoBioObj__PROTEIN_P_HesC" name="PROTEIN_P_HesC" compartment="Compartment__cell" initialConcentration="0"/>
      <species id="PseudoBioObj__PROTEIN_P_Hex" name="PROTEIN_P_Hex" compartment="Compartment__cell" initialConcentration="0"/>
      <species id="PseudoBioObj__PROTEIN_P_Hnf6" name="PROTEIN_P_Hnf6" compartment="Compartment__cell" initialConcentration="0"/>
      <species id="PseudoBioObj__PROTEIN_P_Hox" name="PROTEIN_P_Hox" compartment="Compartment__cell" initialConcentration="0"/>
      <species id="PseudoBioObj__PROTEIN_P_Kakapo" name="PROTEIN_P_Kakapo" compartment="Compartment__cell" initialConcentration="0"/>
      <species id="PseudoBioObj__PROTEIN_P_L1" name="PROTEIN_P_L1" compartment="Compartment__cell" initialConcentration="0"/>
      <species id="PseudoBioObj__PROTEIN_P_Lim" name="PROTEIN_P_Lim" compartment="Compartment__cell" initialConcentration="0"/>
      <species id="PseudoBioObj__PROTEIN_P_Msp130" name="PROTEIN_P_Msp130" compartment="Compartment__cell" initialConcentration="0"/>
      <species id="PseudoBioObj__PROTEIN_P_MspL" name="PROTEIN_P_MspL" compartment="Compartment__cell" initialConcentration="0"/>
      <species id="PseudoBioObj__PROTEIN_P_Not" name="PROTEIN_P_Not" compartment="Compartment__cell" initialConcentration="0"/>
      <species id="PseudoBioObj__PROTEIN_P_Notch" name="PROTEIN_P_Notch" compartment="Compartment__cell" initialConcentration="0"/>
      <species id="PseudoBioObj__PROTEIN_P_Notch2" name="PROTEIN_P_Notch2" compartment="Compartment__cell" initialConcentration="0"/>
      <species id="PseudoBioObj__PROTEIN_P_Nrl" name="PROTEIN_P_Nrl" compartment="Compartment__cell" initialConcentration="0"/>
      <species id="PseudoBioObj__PROTEIN_P_OrCt" name="PROTEIN_P_OrCt" compartment="Compartment__cell" initialConcentration="0"/>
      <species id="PseudoBioObj__PROTEIN_P_Otx" name="PROTEIN_P_Otx" compartment="Compartment__cell" initialConcentration="10"/>
      <species id="PseudoBioObj__PROTEIN_P_Pks" name="PROTEIN_P_Pks" compartment="Compartment__cell" initialConcentration="0"/>
      <species id="PseudoBioObj__PROTEIN_P_Pmar1" name="PROTEIN_P_Pmar1" compartment="Compartment__cell" initialConcentration="0"/>
      <species id="PseudoBioObj__PROTEIN_P_Sm27" name="PROTEIN_P_Sm27" compartment="Compartment__cell" initialConcentration="0"/>
      <species id="PseudoBioObj__PROTEIN_P_Sm30" name="PROTEIN_P_Sm30" compartment="Compartment__cell" initialConcentration="0"/>
      <species id="PseudoBioObj__PROTEIN_P_Sm50" name="PROTEIN_P_Sm50" compartment="Compartment__cell" initialConcentration="0"/>
      <species id="PseudoBioObj__PROTEIN_P_Snail" name="PROTEIN_P_Snail" compartment="Compartment__cell" initialConcentration="0"/>
      <species id="PseudoBioObj__PROTEIN_P_SoxB1" name="PROTEIN_P_SoxB1" compartment="Compartment__cell" initialConcentration="0"/>
      <species id="PseudoBioObj__PROTEIN_P_SoxC" name="PROTEIN_P_SoxC" compartment="Compartment__cell" initialConcentration="0"/>
      <species id="PseudoBioObj__PROTEIN_P_SuH" name="PROTEIN_P_SuH" compartment="Compartment__cell" initialConcentration="0"/>
      <species id="PseudoBioObj__PROTEIN_P_SuHN" name="PROTEIN_P_SuHN" compartment="Compartment__cell" initialConcentration="0"/>
      <species id="PseudoBioObj__PROTEIN_P_SuTx" name="PROTEIN_P_SuTx" compartment="Compartment__cell" initialConcentration="0"/>
      <species id="PseudoBioObj__PROTEIN_P_TBr" name="PROTEIN_P_TBr" compartment="Compartment__cell" initialConcentration="0"/>
      <species id="PseudoBioObj__PROTEIN_P_TCF" name="PROTEIN_P_TCF" compartment="Compartment__cell" initialConcentration="0"/>
      <species id="PseudoBioObj__PROTEIN_P_Tel" name="PROTEIN_P_Tel" compartment="Compartment__cell" initialConcentration="0"/>
      <species id="PseudoBioObj__PROTEIN_P_Tgif" name="PROTEIN_P_Tgif" compartment="Compartment__cell" initialConcentration="0"/>
      <species id="PseudoBioObj__PROTEIN_P_UMADelta" name="PROTEIN_P_UMADelta" compartment="Compartment__cell" initialConcentration="0"/>
      <species id="PseudoBioObj__PROTEIN_P_UMANrl" name="PROTEIN_P_UMANrl" compartment="Compartment__cell" initialConcentration="0"/>
      <species id="PseudoBioObj__PROTEIN_P_UVAOtx" name="PROTEIN_P_UVAOtx" compartment="Compartment__cell" initialConcentration="0"/>
      <species id="PseudoBioObj__PROTEIN_P_UbiqAlx1" name="PROTEIN_P_UbiqAlx1" compartment="Compartment__cell" initialConcentration="10"/>
      <species id="PseudoBioObj__PROTEIN_P_UbiqDelta" name="PROTEIN_P_UbiqDelta" compartment="Compartment__cell" initialConcentration="0"/>
      <species id="PseudoBioObj__PROTEIN_P_UbiqES" name="PROTEIN_P_UbiqES" compartment="Compartment__cell" initialConcentration="10"/>
      <species id="PseudoBioObj__PROTEIN_P_UbiqEts1" name="PROTEIN_P_UbiqEts1" compartment="Compartment__cell" initialConcentration="10"/>
      <species id="PseudoBioObj__PROTEIN_P_UbiqGcad" name="PROTEIN_P_UbiqGcad" compartment="Compartment__cell" initialConcentration="0"/>
      <species id="PseudoBioObj__PROTEIN_P_UbiqHesC" name="PROTEIN_P_UbiqHesC" compartment="Compartment__cell" initialConcentration="10"/>
      <species id="PseudoBioObj__PROTEIN_P_UbiqHnf6" name="PROTEIN_P_UbiqHnf6" compartment="Compartment__cell" initialConcentration="10"/>
      <species id="PseudoBioObj__PROTEIN_P_UbiqSoxB1" name="PROTEIN_P_UbiqSoxB1" compartment="Compartment__cell" initialConcentration="0"/>
      <species id="PseudoBioObj__PROTEIN_P_UbiqSoxC" name="PROTEIN_P_UbiqSoxC" compartment="Compartment__cell" initialConcentration="10"/>
      <species id="PseudoBioObj__PROTEIN_P_UbiqTel" name="PROTEIN_P_UbiqTel" compartment="Compartment__cell" initialConcentration="10"/>
      <species id="PseudoBioObj__PROTEIN_P_VEGFR" name="PROTEIN_P_VEGFR" compartment="Compartment__cell" initialConcentration="0"/>
      <species id="PseudoBioObj__PROTEIN_P_VEGFSignal" name="PROTEIN_P_VEGFSignal" compartment="Compartment__cell" initialConcentration="0"/>
      <species id="PseudoBioObj__PROTEIN_P_Wnt8" name="PROTEIN_P_Wnt8" compartment="Compartment__cell" initialConcentration="0"/>
      <species id="PseudoBioObj__PROTEIN_P_cB" name="PROTEIN_P_cB" compartment="Compartment__cell" initialConcentration="10"/>
      <species id="PseudoBioObj__PROTEIN_P_frizzled_a" name="PROTEIN_P_frizzled_a" compartment="Compartment__cell" initialConcentration="20"/>
      <species id="PseudoBioObj__PROTEIN_P_frizzled_i" name="PROTEIN_P_frizzled_i" compartment="Compartment__cell" initialConcentration="0"/>
      <species id="PseudoBioObj__PROTEIN_P_nBTCF" name="PROTEIN_P_nBTCF" compartment="Compartment__cell" initialConcentration="0"/>
      <species id="PseudoBioObj__PROTEIN_P_z13" name="PROTEIN_P_z13" compartment="Compartment__cell" initialConcentration="0"/>
      <species id="PseudoBioObj__mRNA_E_Alx1" name="mRNA_E_Alx1" compartment="Compartment__cell" initialConcentration="0"/>
      <species id="PseudoBioObj__mRNA_E_Apobec" name="mRNA_E_Apobec" compartment="Compartment__cell" initialConcentration="0"/>
      <species id="PseudoBioObj__mRNA_E_Blimp1" name="mRNA_E_Blimp1" compartment="Compartment__cell" initialConcentration="0"/>
      <species id="PseudoBioObj__mRNA_E_Bra" name="mRNA_E_Bra" compartment="Compartment__cell" initialConcentration="0"/>
      <species id="PseudoBioObj__mRNA_E_Brn" name="mRNA_E_Brn" compartment="Compartment__cell" initialConcentration="0"/>
      <species id="PseudoBioObj__mRNA_E_CAPK" name="mRNA_E_CAPK" compartment="Compartment__cell" initialConcentration="0"/>
      <species id="PseudoBioObj__mRNA_E_CyP" name="mRNA_E_CyP" compartment="Compartment__cell" initialConcentration="0"/>
      <species id="PseudoBioObj__mRNA_E_Delta" name="mRNA_E_Delta" compartment="Compartment__cell" initialConcentration="0"/>
      <species id="PseudoBioObj__mRNA_E_Dpt" name="mRNA_E_Dpt" compartment="Compartment__cell" initialConcentration="0"/>
      <species id="PseudoBioObj__mRNA_E_Dri" name="mRNA_E_Dri" compartment="Compartment__cell" initialConcentration="0"/>
      <species id="PseudoBioObj__mRNA_E_ES" name="mRNA_E_ES" compartment="Compartment__cell" initialConcentration="0"/>
      <species id="PseudoBioObj__mRNA_E_Endo16" name="mRNA_E_Endo16" compartment="Compartment__cell" initialConcentration="0"/>
      <species id="PseudoBioObj__mRNA_E_Erg" name="mRNA_E_Erg" compartment="Compartment__cell" initialConcentration="0"/>
      <species id="PseudoBioObj__mRNA_E_Ets1" name="mRNA_E_Ets1" compartment="Compartment__cell" initialConcentration="0"/>
      <species id="PseudoBioObj__mRNA_E_Eve" name="mRNA_E_Eve" compartment="Compartment__cell" initialConcentration="0"/>
      <species id="PseudoBioObj__mRNA_E_Ficolin" name="mRNA_E_Ficolin" compartment="Compartment__cell" initialConcentration="0"/>
      <species id="PseudoBioObj__mRNA_E_FoxA" name="mRNA_E_FoxA" compartment="Compartment__cell" initialConcentration="0"/>
      <species id="PseudoBioObj__mRNA_E_FoxB" name="mRNA_E_FoxB" compartment="Compartment__cell" initialConcentration="0"/>
      <species id="PseudoBioObj__mRNA_E_FoxN23" name="mRNA_E_FoxN23" compartment="Compartment__cell" initialConcentration="0"/>
      <species id="PseudoBioObj__mRNA_E_FoxO" name="mRNA_E_FoxO" compartment="Compartment__cell" initialConcentration="0"/>
      <species id="PseudoBioObj__mRNA_E_FvMo" name="mRNA_E_FvMo" compartment="Compartment__cell" initialConcentration="0"/>
      <species id="PseudoBioObj__mRNA_E_GataC" name="mRNA_E_GataC" compartment="Compartment__cell" initialConcentration="0"/>
      <species id="PseudoBioObj__mRNA_E_GataE" name="mRNA_E_GataE" compartment="Compartment__cell" initialConcentration="0"/>
      <species id="PseudoBioObj__mRNA_E_Gcad" name="mRNA_E_Gcad" compartment="Compartment__cell" initialConcentration="0"/>
      <species id="PseudoBioObj__mRNA_E_Gcm" name="mRNA_E_Gcm" compartment="Compartment__cell" initialConcentration="0"/>
      <species id="PseudoBioObj__mRNA_E_Gelsolin" name="mRNA_E_Gelsolin" compartment="Compartment__cell" initialConcentration="0"/>
      <species id="PseudoBioObj__mRNA_E_HesC" name="mRNA_E_HesC" compartment="Compartment__cell" initialConcentration="0"/>
      <species id="PseudoBioObj__mRNA_E_Hex" name="mRNA_E_Hex" compartment="Compartment__cell" initialConcentration="0"/>
      <species id="PseudoBioObj__mRNA_E_Hnf6" name="mRNA_E_Hnf6" compartment="Compartment__cell" initialConcentration="0"/>
      <species id="PseudoBioObj__mRNA_E_Hox" name="mRNA_E_Hox" compartment="Compartment__cell" initialConcentration="0"/>
      <species id="PseudoBioObj__mRNA_E_Kakapo" name="mRNA_E_Kakapo" compartment="Compartment__cell" initialConcentration="0"/>
      <species id="PseudoBioObj__mRNA_E_Lim" name="mRNA_E_Lim" compartment="Compartment__cell" initialConcentration="0"/>
      <species id="PseudoBioObj__mRNA_E_Msp130" name="mRNA_E_Msp130" compartment="Compartment__cell" initialConcentration="0"/>
      <species id="PseudoBioObj__mRNA_E_MspL" name="mRNA_E_MspL" compartment="Compartment__cell" initialConcentration="0"/>
      <species id="PseudoBioObj__mRNA_E_Not" name="mRNA_E_Not" compartment="Compartment__cell" initialConcentration="0"/>
      <species id="PseudoBioObj__mRNA_E_Notch" name="mRNA_E_Notch" compartment="Compartment__cell" initialConcentration="0"/>
      <species id="PseudoBioObj__mRNA_E_Nrl" name="mRNA_E_Nrl" compartment="Compartment__cell" initialConcentration="0"/>
      <species id="PseudoBioObj__mRNA_E_OrCt" name="mRNA_E_OrCt" compartment="Compartment__cell" initialConcentration="0"/>
      <species id="PseudoBioObj__mRNA_E_Otx" name="mRNA_E_Otx" compartment="Compartment__cell" initialConcentration="0"/>
      <species id="PseudoBioObj__mRNA_E_Pks" name="mRNA_E_Pks" compartment="Compartment__cell" initialConcentration="0"/>
      <species id="PseudoBioObj__mRNA_E_Pmar1" name="mRNA_E_Pmar1" compartment="Compartment__cell" initialConcentration="0"/>
      <species id="PseudoBioObj__mRNA_E_Sm27" name="mRNA_E_Sm27" compartment="Compartment__cell" initialConcentration="0"/>
      <species id="PseudoBioObj__mRNA_E_Sm30" name="mRNA_E_Sm30" compartment="Compartment__cell" initialConcentration="0"/>
      <species id="PseudoBioObj__mRNA_E_Sm50" name="mRNA_E_Sm50" compartment="Compartment__cell" initialConcentration="0"/>
      <species id="PseudoBioObj__mRNA_E_Snail" name="mRNA_E_Snail" compartment="Compartment__cell" initialConcentration="0"/>
      <species id="PseudoBioObj__mRNA_E_SoxB1" name="mRNA_E_SoxB1" compartment="Compartment__cell" initialConcentration="0"/>
      <species id="PseudoBioObj__mRNA_E_SoxC" name="mRNA_E_SoxC" compartment="Compartment__cell" initialConcentration="0"/>
      <species id="PseudoBioObj__mRNA_E_SuH" name="mRNA_E_SuH" compartment="Compartment__cell" initialConcentration="0"/>
      <species id="PseudoBioObj__mRNA_E_SuTx" name="mRNA_E_SuTx" compartment="Compartment__cell" initialConcentration="0"/>
      <species id="PseudoBioObj__mRNA_E_TBr" name="mRNA_E_TBr" compartment="Compartment__cell" initialConcentration="0"/>
      <species id="PseudoBioObj__mRNA_E_Tel" name="mRNA_E_Tel" compartment="Compartment__cell" initialConcentration="0"/>
      <species id="PseudoBioObj__mRNA_E_Tgif" name="mRNA_E_Tgif" compartment="Compartment__cell" initialConcentration="0"/>
      <species id="PseudoBioObj__mRNA_E_UMR" name="mRNA_E_UMR" compartment="Compartment__cell" initialConcentration="0"/>
      <species id="PseudoBioObj__mRNA_E_UVAOtx" name="mRNA_E_UVAOtx" compartment="Compartment__cell" initialConcentration="0"/>
      <species id="PseudoBioObj__mRNA_E_UbiqSoxB1" name="mRNA_E_UbiqSoxB1" compartment="Compartment__cell" initialConcentration="0"/>
      <species id="PseudoBioObj__mRNA_E_VEGF" name="mRNA_E_VEGF" compartment="Compartment__cell" initialConcentration="0"/>
      <species id="PseudoBioObj__mRNA_E_VEGFR" name="mRNA_E_VEGFR" compartment="Compartment__cell" initialConcentration="0"/>
      <species id="PseudoBioObj__mRNA_E_Wnt8" name="mRNA_E_Wnt8" compartment="Compartment__cell" initialConcentration="0"/>
      <species id="PseudoBioObj__mRNA_E_cB" name="mRNA_E_cB" compartment="Compartment__cell" initialConcentration="0"/>
      <species id="PseudoBioObj__mRNA_E_z13" name="mRNA_E_z13" compartment="Compartment__cell" initialConcentration="0"/>
      <species id="PseudoBioObj__mRNA_M_Alx1" name="mRNA_M_Alx1" compartment="Compartment__cell" initialConcentration="0"/>
      <species id="PseudoBioObj__mRNA_M_Apobec" name="mRNA_M_Apobec" compartment="Compartment__cell" initialConcentration="0"/>
      <species id="PseudoBioObj__mRNA_M_Blimp1" name="mRNA_M_Blimp1" compartment="Compartment__cell" initialConcentration="0"/>
      <species id="PseudoBioObj__mRNA_M_Bra" name="mRNA_M_Bra" compartment="Compartment__cell" initialConcentration="0"/>
      <species id="PseudoBioObj__mRNA_M_Brn" name="mRNA_M_Brn" compartment="Compartment__cell" initialConcentration="0"/>
      <species id="PseudoBioObj__mRNA_M_CAPK" name="mRNA_M_CAPK" compartment="Compartment__cell" initialConcentration="0"/>
      <species id="PseudoBioObj__mRNA_M_CyP" name="mRNA_M_CyP" compartment="Compartment__cell" initialConcentration="0"/>
      <species id="PseudoBioObj__mRNA_M_Delta" name="mRNA_M_Delta" compartment="Compartment__cell" initialConcentration="0"/>
      <species id="PseudoBioObj__mRNA_M_Dpt" name="mRNA_M_Dpt" compartment="Compartment__cell" initialConcentration="0"/>
      <species id="PseudoBioObj__mRNA_M_Dri" name="mRNA_M_Dri" compartment="Compartment__cell" initialConcentration="0"/>
      <species id="PseudoBioObj__mRNA_M_Endo16" name="mRNA_M_Endo16" compartment="Compartment__cell" initialConcentration="0"/>
      <species id="PseudoBioObj__mRNA_M_Erg" name="mRNA_M_Erg" compartment="Compartment__cell" initialConcentration="0"/>
      <species id="PseudoBioObj__mRNA_M_Ets1" name="mRNA_M_Ets1" compartment="Compartment__cell" initialConcentration="0"/>
      <species id="PseudoBioObj__mRNA_M_Eve" name="mRNA_M_Eve" compartment="Compartment__cell" initialConcentration="0"/>
      <species id="PseudoBioObj__mRNA_M_Ficolin" name="mRNA_M_Ficolin" compartment="Compartment__cell" initialConcentration="0"/>
      <species id="PseudoBioObj__mRNA_M_FoxA" name="mRNA_M_FoxA" compartment="Compartment__cell" initialConcentration="0"/>
      <species id="PseudoBioObj__mRNA_M_FoxB" name="mRNA_M_FoxB" compartment="Compartment__cell" initialConcentration="0"/>
      <species id="PseudoBioObj__mRNA_M_FoxN23" name="mRNA_M_FoxN23" compartment="Compartment__cell" initialConcentration="0"/>
      <species id="PseudoBioObj__mRNA_M_FoxO" name="mRNA_M_FoxO" compartment="Compartment__cell" initialConcentration="0"/>
      <species id="PseudoBioObj__mRNA_M_FvMo" name="mRNA_M_FvMo" compartment="Compartment__cell" initialConcentration="0"/>
      <species id="PseudoBioObj__mRNA_M_GataC" name="mRNA_M_GataC" compartment="Compartment__cell" initialConcentration="0"/>
      <species id="PseudoBioObj__mRNA_M_GataE" name="mRNA_M_GataE" compartment="Compartment__cell" initialConcentration="0"/>
      <species id="PseudoBioObj__mRNA_M_Gcad" name="mRNA_M_Gcad" compartment="Compartment__cell" initialConcentration="0"/>
      <species id="PseudoBioObj__mRNA_M_Gcm" name="mRNA_M_Gcm" compartment="Compartment__cell" initialConcentration="0"/>
      <species id="PseudoBioObj__mRNA_M_Gelsolin" name="mRNA_M_Gelsolin" compartment="Compartment__cell" initialConcentration="0"/>
      <species id="PseudoBioObj__mRNA_M_HesC" name="mRNA_M_HesC" compartment="Compartment__cell" initialConcentration="0"/>
      <species id="PseudoBioObj__mRNA_M_Hex" name="mRNA_M_Hex" compartment="Compartment__cell" initialConcentration="0"/>
      <species id="PseudoBioObj__mRNA_M_Hnf6" name="mRNA_M_Hnf6" compartment="Compartment__cell" initialConcentration="0"/>
      <species id="PseudoBioObj__mRNA_M_Hox" name="mRNA_M_Hox" compartment="Compartment__cell" initialConcentration="0"/>
      <species id="PseudoBioObj__mRNA_M_Kakapo" name="mRNA_M_Kakapo" compartment="Compartment__cell" initialConcentration="0"/>
      <species id="PseudoBioObj__mRNA_M_Lim" name="mRNA_M_Lim" compartment="Compartment__cell" initialConcentration="0"/>
      <species id="PseudoBioObj__mRNA_M_Msp130" name="mRNA_M_Msp130" compartment="Compartment__cell" initialConcentration="0"/>
      <species id="PseudoBioObj__mRNA_M_MspL" name="mRNA_M_MspL" compartment="Compartment__cell" initialConcentration="0"/>
      <species id="PseudoBioObj__mRNA_M_Not" name="mRNA_M_Not" compartment="Compartment__cell" initialConcentration="0"/>
      <species id="PseudoBioObj__mRNA_M_Notch" name="mRNA_M_Notch" compartment="Compartment__cell" initialConcentration="0"/>
      <species id="PseudoBioObj__mRNA_M_Nrl" name="mRNA_M_Nrl" compartment="Compartment__cell" initialConcentration="0"/>
      <species id="PseudoBioObj__mRNA_M_OrCt" name="mRNA_M_OrCt" compartment="Compartment__cell" initialConcentration="0"/>
      <species id="PseudoBioObj__mRNA_M_Otx" name="mRNA_M_Otx" compartment="Compartment__cell" initialConcentration="0"/>
      <species id="PseudoBioObj__mRNA_M_Pks" name="mRNA_M_Pks" compartment="Compartment__cell" initialConcentration="0"/>
      <species id="PseudoBioObj__mRNA_M_Pmar1" name="mRNA_M_Pmar1" compartment="Compartment__cell" initialConcentration="0"/>
      <species id="PseudoBioObj__mRNA_M_Sm27" name="mRNA_M_Sm27" compartment="Compartment__cell" initialConcentration="0"/>
      <species id="PseudoBioObj__mRNA_M_Sm30" name="mRNA_M_Sm30" compartment="Compartment__cell" initialConcentration="0"/>
      <species id="PseudoBioObj__mRNA_M_Sm50" name="mRNA_M_Sm50" compartment="Compartment__cell" initialConcentration="0"/>
      <species id="PseudoBioObj__mRNA_M_Snail" name="mRNA_M_Snail" compartment="Compartment__cell" initialConcentration="0"/>
      <species id="PseudoBioObj__mRNA_M_SoxB1" name="mRNA_M_SoxB1" compartment="Compartment__cell" initialConcentration="0"/>
      <species id="PseudoBioObj__mRNA_M_SoxC" name="mRNA_M_SoxC" compartment="Compartment__cell" initialConcentration="0"/>
      <species id="PseudoBioObj__mRNA_M_SuH" name="mRNA_M_SuH" compartment="Compartment__cell" initialConcentration="0"/>
      <species id="PseudoBioObj__mRNA_M_SuTx" name="mRNA_M_SuTx" compartment="Compartment__cell" initialConcentration="0"/>
      <species id="PseudoBioObj__mRNA_M_TBr" name="mRNA_M_TBr" compartment="Compartment__cell" initialConcentration="0"/>
      <species id="PseudoBioObj__mRNA_M_Tel" name="mRNA_M_Tel" compartment="Compartment__cell" initialConcentration="0"/>
      <species id="PseudoBioObj__mRNA_M_Tgif" name="mRNA_M_Tgif" compartment="Compartment__cell" initialConcentration="0"/>
      <species id="PseudoBioObj__mRNA_M_UMADelta" name="mRNA_M_UMADelta" compartment="Compartment__cell" initialConcentration="0"/>
      <species id="PseudoBioObj__mRNA_M_UMANrl" name="mRNA_M_UMANrl" compartment="Compartment__cell" initialConcentration="0"/>
      <species id="PseudoBioObj__mRNA_M_UMR" name="mRNA_M_UMR" compartment="Compartment__cell" initialConcentration="0"/>
      <species id="PseudoBioObj__mRNA_M_UbiqSoxB1" name="mRNA_M_UbiqSoxB1" compartment="Compartment__cell" initialConcentration="0"/>
      <species id="PseudoBioObj__mRNA_M_VEGFR" name="mRNA_M_VEGFR" compartment="Compartment__cell" initialConcentration="0"/>
      <species id="PseudoBioObj__mRNA_M_Wnt8" name="mRNA_M_Wnt8" compartment="Compartment__cell" initialConcentration="0"/>
      <species id="PseudoBioObj__mRNA_M_cB" name="mRNA_M_cB" compartment="Compartment__cell" initialConcentration="0"/>
      <species id="PseudoBioObj__mRNA_M_z13" name="mRNA_M_z13" compartment="Compartment__cell" initialConcentration="0"/>
      <species id="PseudoBioObj__mRNA_P_Alx1" name="mRNA_P_Alx1" compartment="Compartment__cell" initialConcentration="0"/>
      <species id="PseudoBioObj__mRNA_P_Apobec" name="mRNA_P_Apobec" compartment="Compartment__cell" initialConcentration="0"/>
      <species id="PseudoBioObj__mRNA_P_Blimp1" name="mRNA_P_Blimp1" compartment="Compartment__cell" initialConcentration="0"/>
      <species id="PseudoBioObj__mRNA_P_Bra" name="mRNA_P_Bra" compartment="Compartment__cell" initialConcentration="0"/>
      <species id="PseudoBioObj__mRNA_P_Brn" name="mRNA_P_Brn" compartment="Compartment__cell" initialConcentration="0"/>
      <species id="PseudoBioObj__mRNA_P_CAPK" name="mRNA_P_CAPK" compartment="Compartment__cell" initialConcentration="0"/>
      <species id="PseudoBioObj__mRNA_P_CyP" name="mRNA_P_CyP" compartment="Compartment__cell" initialConcentration="0"/>
      <species id="PseudoBioObj__mRNA_P_Delta" name="mRNA_P_Delta" compartment="Compartment__cell" initialConcentration="0"/>
      <species id="PseudoBioObj__mRNA_P_Dpt" name="mRNA_P_Dpt" compartment="Compartment__cell" initialConcentration="0"/>
      <species id="PseudoBioObj__mRNA_P_Dri" name="mRNA_P_Dri" compartment="Compartment__cell" initialConcentration="0"/>
      <species id="PseudoBioObj__mRNA_P_Endo16" name="mRNA_P_Endo16" compartment="Compartment__cell" initialConcentration="0"/>
      <species id="PseudoBioObj__mRNA_P_Erg" name="mRNA_P_Erg" compartment="Compartment__cell" initialConcentration="0"/>
      <species id="PseudoBioObj__mRNA_P_Ets1" name="mRNA_P_Ets1" compartment="Compartment__cell" initialConcentration="0"/>
      <species id="PseudoBioObj__mRNA_P_Eve" name="mRNA_P_Eve" compartment="Compartment__cell" initialConcentration="0"/>
      <species id="PseudoBioObj__mRNA_P_Ficolin" name="mRNA_P_Ficolin" compartment="Compartment__cell" initialConcentration="0"/>
      <species id="PseudoBioObj__mRNA_P_FoxA" name="mRNA_P_FoxA" compartment="Compartment__cell" initialConcentration="0"/>
      <species id="PseudoBioObj__mRNA_P_FoxB" name="mRNA_P_FoxB" compartment="Compartment__cell" initialConcentration="0"/>
      <species id="PseudoBioObj__mRNA_P_FoxN23" name="mRNA_P_FoxN23" compartment="Compartment__cell" initialConcentration="0"/>
      <species id="PseudoBioObj__mRNA_P_FoxO" name="mRNA_P_FoxO" compartment="Compartment__cell" initialConcentration="0"/>
      <species id="PseudoBioObj__mRNA_P_FvMo" name="mRNA_P_FvMo" compartment="Compartment__cell" initialConcentration="0"/>
      <species id="PseudoBioObj__mRNA_P_GataC" name="mRNA_P_GataC" compartment="Compartment__cell" initialConcentration="0"/>
      <species id="PseudoBioObj__mRNA_P_GataE" name="mRNA_P_GataE" compartment="Compartment__cell" initialConcentration="0"/>
      <species id="PseudoBioObj__mRNA_P_Gcad" name="mRNA_P_Gcad" compartment="Compartment__cell" initialConcentration="0"/>
      <species id="PseudoBioObj__mRNA_P_Gcm" name="mRNA_P_Gcm" compartment="Compartment__cell" initialConcentration="0"/>
      <species id="PseudoBioObj__mRNA_P_Gelsolin" name="mRNA_P_Gelsolin" compartment="Compartment__cell" initialConcentration="0"/>
      <species id="PseudoBioObj__mRNA_P_HesC" name="mRNA_P_HesC" compartment="Compartment__cell" initialConcentration="0"/>
      <species id="PseudoBioObj__mRNA_P_Hex" name="mRNA_P_Hex" compartment="Compartment__cell" initialConcentration="0"/>
      <species id="PseudoBioObj__mRNA_P_Hnf6" name="mRNA_P_Hnf6" compartment="Compartment__cell" initialConcentration="0"/>
      <species id="PseudoBioObj__mRNA_P_Hox" name="mRNA_P_Hox" compartment="Compartment__cell" initialConcentration="0"/>
      <species id="PseudoBioObj__mRNA_P_Kakapo" name="mRNA_P_Kakapo" compartment="Compartment__cell" initialConcentration="0"/>
      <species id="PseudoBioObj__mRNA_P_L1" name="mRNA_P_L1" compartment="Compartment__cell" initialConcentration="0"/>
      <species id="PseudoBioObj__mRNA_P_Lim" name="mRNA_P_Lim" compartment="Compartment__cell" initialConcentration="0"/>
      <species id="PseudoBioObj__mRNA_P_Msp130" name="mRNA_P_Msp130" compartment="Compartment__cell" initialConcentration="0"/>
      <species id="PseudoBioObj__mRNA_P_MspL" name="mRNA_P_MspL" compartment="Compartment__cell" initialConcentration="0"/>
      <species id="PseudoBioObj__mRNA_P_Not" name="mRNA_P_Not" compartment="Compartment__cell" initialConcentration="0"/>
      <species id="PseudoBioObj__mRNA_P_Nrl" name="mRNA_P_Nrl" compartment="Compartment__cell" initialConcentration="0"/>
      <species id="PseudoBioObj__mRNA_P_OrCt" name="mRNA_P_OrCt" compartment="Compartment__cell" initialConcentration="0"/>
      <species id="PseudoBioObj__mRNA_P_Otx" name="mRNA_P_Otx" compartment="Compartment__cell" initialConcentration="0"/>
      <species id="PseudoBioObj__mRNA_P_Pks" name="mRNA_P_Pks" compartment="Compartment__cell" initialConcentration="0"/>
      <species id="PseudoBioObj__mRNA_P_Pmar1" name="mRNA_P_Pmar1" compartment="Compartment__cell" initialConcentration="0"/>
      <species id="PseudoBioObj__mRNA_P_Sm27" name="mRNA_P_Sm27" compartment="Compartment__cell" initialConcentration="0"/>
      <species id="PseudoBioObj__mRNA_P_Sm30" name="mRNA_P_Sm30" compartment="Compartment__cell" initialConcentration="0"/>
      <species id="PseudoBioObj__mRNA_P_Sm50" name="mRNA_P_Sm50" compartment="Compartment__cell" initialConcentration="0"/>
      <species id="PseudoBioObj__mRNA_P_Snail" name="mRNA_P_Snail" compartment="Compartment__cell" initialConcentration="0"/>
      <species id="PseudoBioObj__mRNA_P_SoxB1" name="mRNA_P_SoxB1" compartment="Compartment__cell" initialConcentration="0"/>
      <species id="PseudoBioObj__mRNA_P_SoxC" name="mRNA_P_SoxC" compartment="Compartment__cell" initialConcentration="0"/>
      <species id="PseudoBioObj__mRNA_P_SuTx" name="mRNA_P_SuTx" compartment="Compartment__cell" initialConcentration="0"/>
      <species id="PseudoBioObj__mRNA_P_TBr" name="mRNA_P_TBr" compartment="Compartment__cell" initialConcentration="0"/>
      <species id="PseudoBioObj__mRNA_P_Tel" name="mRNA_P_Tel" compartment="Compartment__cell" initialConcentration="0"/>
      <species id="PseudoBioObj__mRNA_P_Tgif" name="mRNA_P_Tgif" compartment="Compartment__cell" initialConcentration="0"/>
      <species id="PseudoBioObj__mRNA_P_UbiqAlx1" name="mRNA_P_UbiqAlx1" compartment="Compartment__cell" initialConcentration="0"/>
      <species id="PseudoBioObj__mRNA_P_UbiqES" name="mRNA_P_UbiqES" compartment="Compartment__cell" initialConcentration="0"/>
      <species id="PseudoBioObj__mRNA_P_UbiqEts1" name="mRNA_P_UbiqEts1" compartment="Compartment__cell" initialConcentration="0"/>
      <species id="PseudoBioObj__mRNA_P_UbiqHesC" name="mRNA_P_UbiqHesC" compartment="Compartment__cell" initialConcentration="0"/>
      <species id="PseudoBioObj__mRNA_P_UbiqHnf6" name="mRNA_P_UbiqHnf6" compartment="Compartment__cell" initialConcentration="0"/>
      <species id="PseudoBioObj__mRNA_P_UbiqSoxC" name="mRNA_P_UbiqSoxC" compartment="Compartment__cell" initialConcentration="0"/>
      <species id="PseudoBioObj__mRNA_P_UbiqTel" name="mRNA_P_UbiqTel" compartment="Compartment__cell" initialConcentration="0"/>
      <species id="PseudoBioObj__mRNA_P_VEGFR" name="mRNA_P_VEGFR" compartment="Compartment__cell" initialConcentration="0"/>
      <species id="PseudoBioObj__mRNA_P_Wnt8" name="mRNA_P_Wnt8" compartment="Compartment__cell" initialConcentration="0"/>
      <species id="PseudoBioObj__mRNA_P_cB" name="mRNA_P_cB" compartment="Compartment__cell" initialConcentration="0"/>
      <species id="PseudoBioObj__mRNA_P_z13" name="mRNA_P_z13" compartment="Compartment__cell" initialConcentration="0"/>
      <species id="PseudoBioObj__ribosome" name="ribosome" compartment="Compartment__cell" initialConcentration="1" boundaryCondition="true" constant="true"/>
      <species id="PseudoBioObj__none" name="none" compartment="Compartment__outside" initialConcentration="0" boundaryCondition="true" constant="true"/>
      <species id="PseudoBioObj__time_elapsed" name="time_elapsed" compartment="Compartment__outside" initialConcentration="0"/>
      <species id="PseudoBioObj__time_running" name="PseudoBioObj.time_running" compartment="default" initialConcentration="1"/>
    </listOfSpecies>
<listOfParameters>
<parameter id="E_Notch_S2" name="E_Notch_S2" value="1" constant="false"/>
<parameter id="E_Notch_S1" name="E_Notch_S1" value="0" constant="false"/>
<parameter id="E_Otx_S1" name="E_Otx_S1" value="1" constant="false"/>
<parameter id="E_Otx_S2" name="E_Otx_S2" value="0" constant="false"/>
<parameter id="E_SoxB1_S1" name="E_SoxB1_S1" value="1" constant="false"/>
<parameter id="E_SoxB1_S2" name="E_SoxB1_S2" value="0" constant="false"/>
<parameter id="E_SuH_S2" name="E_SuH_S2" value="1" constant="false"/>
<parameter id="E_SuH_S1" name="E_SuH_S1" value="0" constant="false"/>
<parameter id="E_UMR_S2" name="E_UMR_S2" value="1" constant="false"/>
<parameter id="E_UMR_S1" name="E_UMR_S1" value="0" constant="false"/>
<parameter id="E_UVAOtx_S2" name="E_UVAOtx_S2" value="1" constant="false"/>
<parameter id="E_UVAOtx_S1" name="E_UVAOtx_S1" value="0" constant="false"/>
<parameter id="E_UbiqSoxB1_S1" name="E_UbiqSoxB1_S1" value="1" constant="false"/>
<parameter id="E_UbiqSoxB1_S2" name="E_UbiqSoxB1_S2" value="0" constant="false"/>
<parameter id="E_VEGF_S2" name="E_VEGF_S2" value="1" constant="false"/>
<parameter id="E_VEGF_S1" name="E_VEGF_S1" value="0" constant="false"/>
<parameter id="E_cB_S1" name="E_cB_S1" value="1" constant="false"/>
<parameter id="E_cB_S2" name="E_cB_S2" value="0" constant="false"/>
<parameter id="E_Gcad_S1" name="E_Gcad_S1" value="1" constant="false"/>
<parameter id="E_Gcad_S2" name="E_Gcad_S2" value="0" constant="false"/>
<parameter id="M_UMANrl_S2" name="M_UMANrl_S2" value="1" constant="false"/>
<parameter id="M_UMANrl_S1" name="M_UMANrl_S1" value="0" constant="false"/>
<parameter id="P_L1_S2" name="P_L1_S2" value="1" constant="false"/>
<parameter id="P_L1_S1" name="P_L1_S1" value="0" constant="false"/>
<parameter id="M_UMADelta_S2" name="M_UMADelta_S2" value="1" constant="false"/>
<parameter id="M_UMADelta_S1" name="M_UMADelta_S1" value="0" constant="false"/>
<parameter id="M_UMR_S2" name="M_UMR_S2" value="1" constant="false"/>
<parameter id="M_UMR_S1" name="M_UMR_S1" value="0" constant="false"/>
<parameter id="M_SuH_S2" name="M_SuH_S2" value="1" constant="false"/>
<parameter id="M_SuH_S1" name="M_SuH_S1" value="0" constant="false"/>
<parameter id="M_Notch_S1" name="M_Notch_S1" value="1" constant="false"/>
<parameter id="M_Notch_S2" name="M_Notch_S2" value="0" constant="false"/>
<parameter id="P_UbiqAlx1_S1" name="P_UbiqAlx1_S1" value="1" constant="false"/>
<parameter id="P_UbiqAlx1_S2" name="P_UbiqAlx1_S2" value="0" constant="false"/>
<parameter id="P_UbiqEts1_S1" name="P_UbiqEts1_S1" value="1" constant="false"/>
<parameter id="P_UbiqEts1_S2" name="P_UbiqEts1_S2" value="0" constant="false"/>
<parameter id="P_UbiqHnf6_S1" name="P_UbiqHnf6_S1" value="1" constant="false"/>
<parameter id="P_UbiqHnf6_S2" name="P_UbiqHnf6_S2" value="0" constant="false"/>
<parameter id="P_UbiqTel_S1" name="P_UbiqTel_S1" value="1" constant="false"/>
<parameter id="P_UbiqTel_S2" name="P_UbiqTel_S2" value="0" constant="false"/>
<parameter id="M_Gcad_S1" name="M_Gcad_S1" value="1" constant="false"/>
<parameter id="M_Gcad_S2" name="M_Gcad_S2" value="0" constant="false"/>
<parameter id="P_Gcad_S1" name="P_Gcad_S1" value="1" constant="false"/>
<parameter id="P_Gcad_S2" name="P_Gcad_S2" value="0" constant="false"/>
<parameter id="P_UbiqES_S1" name="P_UbiqES_S1" value="1" constant="false"/>
<parameter id="P_UbiqES_S2" name="P_UbiqES_S2" value="0" constant="false"/>
<parameter id="P_UbiqSoxC_S1" name="P_UbiqSoxC_S1" value="1" constant="false"/>
<parameter id="P_UbiqSoxC_S2" name="P_UbiqSoxC_S2" value="0" constant="false"/>
<parameter id="E_UbiqSoxC_S1" name="P_UbiqSoxC_S1" value="1" constant="false"/>
<parameter id="E_UbiqSoxC_S2" name="P_UbiqSoxC_S2" value="0" constant="false"/>
<parameter id="P_Otx_S1" name="P_Otx_S1" value="1" constant="false"/>
<parameter id="P_Otx_S2" name="P_Otx_S2" value="0" constant="false"/>
<parameter id="M_SoxB1_S1" name="M_SoxB1_S1" value="1" constant="false"/>
<parameter id="M_SoxB1_S2" name="M_SoxB1_S2" value="0" constant="false"/>
<parameter id="P_cB_S1" name="P_cB_S1" value="1" constant="false"/>
<parameter id="P_cB_S2" name="P_cB_S2" value="0" constant="false"/>
<parameter id="M_UbiqSoxB1_S1" name="M_UbiqSoxB1_S1" value="1" constant="false"/>
<parameter id="M_UbiqSoxB1_S2" name="M_UbiqSoxB1_S2" value="0" constant="false"/>
<parameter id="P_UbiqHesC_S1" name="P_UbiqHesC_S1" value="1" constant="false"/>
<parameter id="P_UbiqHesC_S2" name="P_UbiqHesC_S2" value="0" constant="false"/>
<parameter id="P_Ets1_S1" name="P_Ets1_S1" value="1" constant="false"/>
<parameter id="P_Ets1_S2" name="P_Ets1_S2" value="0" constant="false"/>
<parameter id="M_cB_S1" name="M_cB_S1" value="1" constant="false"/>
<parameter id="M_cB_S2" name="M_cB_S2" value="0" constant="false"/>
<parameter id="M_Otx_S1" name="M_Otx_S1" value="1" constant="false"/>
<parameter id="M_Otx_S2" name="M_Otx_S2" value="0" constant="false"/>
</listOfParameters>  
  <listOfReactions>
      <reaction id="PseudoBioObj__E_Gcad_Hill_Kinetic_0" name="E_Gcad_Hill_Kinetic" reversible="false">
        <listOfReactants>
          <speciesReference species="PseudoBioObj__PRE_E_Gcad"/>
        </listOfReactants>
        <listOfProducts>
          <speciesReference species="PseudoBioObj__mRNA_E_Gcad"/>
        </listOfProducts>
        <listOfModifiers>
          <modifierSpeciesReference species="PseudoBioObj__time_elapsed"/>
        </listOfModifiers>
        <kineticLaw>
          <math xmlns="http://www.w3.org/1998/Math/MathML">
            <apply>
              <plus/>
              <apply>
                <divide/>
                <apply>
                  <times/>
                  <ci> E_Gcad_S1 </ci>
                  <ci> P_Gcad_HillK </ci>
                  <apply>
                    <power/>
                    <ci> PseudoBioObj__time_elapsed </ci>
                    <ci> P_Gcad_HillH </ci>
                  </apply>
                </apply>
                <apply>
                  <plus/>
                  <apply>
                    <power/>
                    <ci> P_Gcad_theta1 </ci>
                    <ci> P_Gcad_HillH </ci>
                  </apply>
                  <apply>
                    <power/>
                    <ci> PseudoBioObj__time_elapsed </ci>
                    <ci> P_Gcad_HillH </ci>
                  </apply>
                </apply>
              </apply>
              <apply>
                <times/>
                <ci> E_Gcad_S2 </ci>
                <ci> P_Gcad_HillK </ci>
                <apply>
                  <minus/>
                  <cn type="integer"> 1 </cn>
                  <apply>
                    <divide/>
                    <apply>
                      <power/>
                      <ci> PseudoBioObj__time_elapsed </ci>
                      <ci> P_Gcad_HillH </ci>
                    </apply>
                    <apply>
                      <plus/>
                      <apply>
                        <power/>
                        <ci> P_Gcad_theta2 </ci>
                        <ci> P_Gcad_HillH </ci>
                      </apply>
                      <apply>
                        <power/>
                        <ci> PseudoBioObj__time_elapsed </ci>
                        <ci> P_Gcad_HillH </ci>
                      </apply>
                    </apply>
                  </apply>
                </apply>
              </apply>
            </apply>
          </math>
          <listOfParameters>
            <parameter id="P_Gcad_HillH" value="8"/>
            <parameter id="P_Gcad_HillK" value="10"/>
            <parameter id="P_Gcad_theta1" value="1"/>
            <parameter id="P_Gcad_theta2" value="11"/>
          </listOfParameters>
        </kineticLaw>
      </reaction>
      <reaction id="PseudoBioObj__E_Notch_Hill_Kinetic_0" name="E_Notch_Hill_Kinetic" reversible="false">
        <listOfReactants>
          <speciesReference species="PseudoBioObj__PRE_E_Notch"/>
        </listOfReactants>
        <listOfProducts>
          <speciesReference species="PseudoBioObj__mRNA_E_Notch"/>
        </listOfProducts>
        <listOfModifiers>
          <modifierSpeciesReference species="PseudoBioObj__time_elapsed"/>
        </listOfModifiers>
        <kineticLaw>
          <math xmlns="http://www.w3.org/1998/Math/MathML">
            <apply>
              <plus/>
              <apply>
                <divide/>
                <apply>
                  <times/>
                  <ci> E_Notch_S1 </ci>
                  <ci> P_Notch_HillK </ci>
                  <apply>
                    <power/>
                    <ci> PseudoBioObj__time_elapsed </ci>
                    <ci> P_Notch_HillH </ci>
                  </apply>
                </apply>
                <apply>
                  <plus/>
                  <apply>
                    <power/>
                    <ci> P_Notch_theta1 </ci>
                    <ci> P_Notch_HillH </ci>
                  </apply>
                  <apply>
                    <power/>
                    <ci> PseudoBioObj__time_elapsed </ci>
                    <ci> P_Notch_HillH </ci>
                  </apply>
                </apply>
              </apply>
              <apply>
                <times/>
                <ci> E_Notch_S2 </ci>
                <ci> P_Notch_HillK </ci>
                <apply>
                  <minus/>
                  <cn type="integer"> 1 </cn>
                  <apply>
                    <divide/>
                    <apply>
                      <power/>
                      <ci> PseudoBioObj__time_elapsed </ci>
                      <ci> P_Notch_HillH </ci>
                    </apply>
                    <apply>
                      <plus/>
                      <apply>
                        <power/>
                        <ci> P_Notch_theta2 </ci>
                        <ci> P_Notch_HillH </ci>
                      </apply>
                      <apply>
                        <power/>
                        <ci> PseudoBioObj__time_elapsed </ci>
                        <ci> P_Notch_HillH </ci>
                      </apply>
                    </apply>
                  </apply>
                </apply>
              </apply>
            </apply>
          </math>
          <listOfParameters>
            <parameter id="P_Notch_HillH" value="8"/>
            <parameter id="P_Notch_HillK" value="10"/>
            <parameter id="P_Notch_theta1" value="21"/>
            <parameter id="P_Notch_theta2" value="30"/>
          </listOfParameters>
        </kineticLaw>
      </reaction>
      <reaction id="PseudoBioObj__E_Otx_Hill_Kinetic_0" name="E_Otx_Hill_Kinetic" reversible="false">
        <listOfReactants>
          <speciesReference species="PseudoBioObj__PRE_E_Otx"/>
        </listOfReactants>
        <listOfProducts>
          <speciesReference species="PseudoBioObj__mRNA_E_Otx"/>
        </listOfProducts>
        <listOfModifiers>
          <modifierSpeciesReference species="PseudoBioObj__time_elapsed"/>
        </listOfModifiers>
        <kineticLaw>
          <math xmlns="http://www.w3.org/1998/Math/MathML">
            <apply>
              <plus/>
              <apply>
                <divide/>
                <apply>
                  <times/>
                  <ci> E_Otx_S1 </ci>
                  <ci> P_Otx_HillK </ci>
                  <apply>
                    <power/>
                    <ci> PseudoBioObj__time_elapsed </ci>
                    <ci> P_Otx_HillH </ci>
                  </apply>
                </apply>
                <apply>
                  <plus/>
                  <apply>
                    <power/>
                    <ci> P_Otx_theta1 </ci>
                    <ci> P_Otx_HillH </ci>
                  </apply>
                  <apply>
                    <power/>
                    <ci> PseudoBioObj__time_elapsed </ci>
                    <ci> P_Otx_HillH </ci>
                  </apply>
                </apply>
              </apply>
              <apply>
                <times/>
                <ci> E_Otx_S2 </ci>
                <ci> P_Otx_HillK </ci>
                <apply>
                  <minus/>
                  <cn type="integer"> 1 </cn>
                  <apply>
                    <divide/>
                    <apply>
                      <power/>
                      <ci> PseudoBioObj__time_elapsed </ci>
                      <ci> P_Otx_HillH </ci>
                    </apply>
                    <apply>
                      <plus/>
                      <apply>
                        <power/>
                        <ci> P_Otx_theta2 </ci>
                        <ci> P_Otx_HillH </ci>
                      </apply>
                      <apply>
                        <power/>
                        <ci> PseudoBioObj__time_elapsed </ci>
                        <ci> P_Otx_HillH </ci>
                      </apply>
                    </apply>
                  </apply>
                </apply>
              </apply>
            </apply>
          </math>
          <listOfParameters>
            <parameter id="P_Otx_HillK" value="10"/>
            <parameter id="P_Otx_HillH" value="8"/>
            <parameter id="P_Otx_theta1" value="1"/>
            <parameter id="P_Otx_theta2" value="11"/>
          </listOfParameters>
        </kineticLaw>
      </reaction>
      <reaction id="PseudoBioObj__E_SoxB1_Hill_Kinetic_0" name="E_SoxB1_Hill_Kinetic" reversible="false">
        <listOfReactants>
          <speciesReference species="PseudoBioObj__PRE_E_SoxB1"/>
        </listOfReactants>
        <listOfProducts>
          <speciesReference species="PseudoBioObj__mRNA_E_SoxB1"/>
        </listOfProducts>
        <listOfModifiers>
          <modifierSpeciesReference species="PseudoBioObj__time_elapsed"/>
        </listOfModifiers>
        <kineticLaw>
          <math xmlns="http://www.w3.org/1998/Math/MathML">
            <apply>
              <plus/>
              <apply>
                <divide/>
                <apply>
                  <times/>
                  <ci> E_SoxB1_S1 </ci>
                  <ci> P_SoxB1_HillK </ci>
                  <apply>
                    <power/>
                    <ci> PseudoBioObj__time_elapsed </ci>
                    <ci> P_SoxB1_HillH </ci>
                  </apply>
                </apply>
                <apply>
                  <plus/>
                  <apply>
                    <power/>
                    <ci> P_SoxB1_theta1 </ci>
                    <ci> P_SoxB1_HillH </ci>
                  </apply>
                  <apply>
                    <power/>
                    <ci> PseudoBioObj__time_elapsed </ci>
                    <ci> P_SoxB1_HillH </ci>
                  </apply>
                </apply>
              </apply>
              <apply>
                <times/>
                <ci> E_SoxB1_S2 </ci>
                <ci> P_SoxB1_HillK </ci>
                <apply>
                  <minus/>
                  <cn type="integer"> 1 </cn>
                  <apply>
                    <divide/>
                    <apply>
                      <power/>
                      <ci> PseudoBioObj__time_elapsed </ci>
                      <ci> P_SoxB1_HillH </ci>
                    </apply>
                    <apply>
                      <plus/>
                      <apply>
                        <power/>
                        <ci> P_SoxB1_theta2 </ci>
                        <ci> P_SoxB1_HillH </ci>
                      </apply>
                      <apply>
                        <power/>
                        <ci> PseudoBioObj__time_elapsed </ci>
                        <ci> P_SoxB1_HillH </ci>
                      </apply>
                    </apply>
                  </apply>
                </apply>
              </apply>
            </apply>
          </math>
          <listOfParameters>
            <parameter id="P_SoxB1_theta1" value="1"/>
            <parameter id="P_SoxB1_theta2" value="14"/>
            <parameter id="P_SoxB1_HillK" value="10"/>
            <parameter id="P_SoxB1_HillH" value="8"/>
          </listOfParameters>
        </kineticLaw>
      </reaction>
      <reaction id="PseudoBioObj__E_SuH_Hill_Kinetic_0" name="E_SuH_Hill_Kinetic" reversible="false">
        <listOfReactants>
          <speciesReference species="PseudoBioObj__PRE_E_SuH"/>
        </listOfReactants>
        <listOfProducts>
          <speciesReference species="PseudoBioObj__mRNA_E_SuH"/>
        </listOfProducts>
        <listOfModifiers>
          <modifierSpeciesReference species="PseudoBioObj__time_elapsed"/>
        </listOfModifiers>
        <kineticLaw>
          <math xmlns="http://www.w3.org/1998/Math/MathML">
            <apply>
              <plus/>
              <apply>
                <divide/>
                <apply>
                  <times/>
                  <ci> E_SuH_S1 </ci>
                  <ci> P_SuH_HillK </ci>
                  <apply>
                    <power/>
                    <ci> PseudoBioObj__time_elapsed </ci>
                    <ci> P_SuH_HillH </ci>
                  </apply>
                </apply>
                <apply>
                  <plus/>
                  <apply>
                    <power/>
                    <ci> P_SuH_theta1 </ci>
                    <ci> P_SuH_HillH </ci>
                  </apply>
                  <apply>
                    <power/>
                    <ci> PseudoBioObj__time_elapsed </ci>
                    <ci> P_SuH_HillH </ci>
                  </apply>
                </apply>
              </apply>
              <apply>
                <times/>
                <ci> E_SuH_S2 </ci>
                <ci> P_SuH_HillK </ci>
                <apply>
                  <minus/>
                  <cn type="integer"> 1 </cn>
                  <apply>
                    <divide/>
                    <apply>
                      <power/>
                      <ci> PseudoBioObj__time_elapsed </ci>
                      <ci> P_SuH_HillH </ci>
                    </apply>
                    <apply>
                      <plus/>
                      <apply>
                        <power/>
                        <ci> P_SuH_theta2 </ci>
                        <ci> P_SuH_HillH </ci>
                      </apply>
                      <apply>
                        <power/>
                        <ci> PseudoBioObj__time_elapsed </ci>
                        <ci> P_SuH_HillH </ci>
                      </apply>
                    </apply>
                  </apply>
                </apply>
              </apply>
            </apply>
          </math>
          <listOfParameters>
            <parameter id="P_SuH_HillH" value="8"/>
            <parameter id="P_SuH_HillK" value="10"/>
            <parameter id="P_SuH_theta1" value="24"/>
            <parameter id="P_SuH_theta2" value="30"/>
          </listOfParameters>
        </kineticLaw>
      </reaction>
      <reaction id="PseudoBioObj__E_UMR_Hill_Kinetic_0" name="E_UMR_Hill_Kinetic" reversible="false">
        <listOfReactants>
          <speciesReference species="PseudoBioObj__PRE_E_UMR"/>
        </listOfReactants>
        <listOfProducts>
          <speciesReference species="PseudoBioObj__mRNA_E_UMR"/>
        </listOfProducts>
        <listOfModifiers>
          <modifierSpeciesReference species="PseudoBioObj__time_elapsed"/>
        </listOfModifiers>
        <kineticLaw>
          <math xmlns="http://www.w3.org/1998/Math/MathML">
            <apply>
              <plus/>
              <apply>
                <divide/>
                <apply>
                  <times/>
                  <ci> E_UMR_S1 </ci>
                  <ci> P_UMR_HillK </ci>
                  <apply>
                    <power/>
                    <ci> PseudoBioObj__time_elapsed </ci>
                    <ci> P_UMR_HillH </ci>
                  </apply>
                </apply>
                <apply>
                  <plus/>
                  <apply>
                    <power/>
                    <ci> P_UMR_theta1 </ci>
                    <ci> P_UMR_HillH </ci>
                  </apply>
                  <apply>
                    <power/>
                    <ci> PseudoBioObj__time_elapsed </ci>
                    <ci> P_UMR_HillH </ci>
                  </apply>
                </apply>
              </apply>
              <apply>
                <times/>
                <ci> E_UMR_S2 </ci>
                <ci> P_UMR_HillK </ci>
                <apply>
                  <minus/>
                  <cn type="integer"> 1 </cn>
                  <apply>
                    <divide/>
                    <apply>
                      <power/>
                      <ci> PseudoBioObj__time_elapsed </ci>
                      <ci> P_UMR_HillH </ci>
                    </apply>
                    <apply>
                      <plus/>
                      <apply>
                        <power/>
                        <ci> P_UMR_theta2 </ci>
                        <ci> P_UMR_HillH </ci>
                      </apply>
                      <apply>
                        <power/>
                        <ci> PseudoBioObj__time_elapsed </ci>
                        <ci> P_UMR_HillH </ci>
                      </apply>
                    </apply>
                  </apply>
                </apply>
              </apply>
            </apply>
          </math>
          <listOfParameters>
            <parameter id="P_UMR_HillH" value="8"/>
            <parameter id="P_UMR_HillK" value="10"/>
            <parameter id="P_UMR_theta1" value="15"/>
            <parameter id="P_UMR_theta2" value="30"/>
          </listOfParameters>
        </kineticLaw>
      </reaction>
      <reaction id="PseudoBioObj__E_UVAOtx_Hill_Kinetic_0" name="E_UVAOtx_Hill_Kinetic" reversible="false">
        <listOfReactants>
          <speciesReference species="PseudoBioObj__PRE_E_UVAOtx"/>
        </listOfReactants>
        <listOfProducts>
          <speciesReference species="PseudoBioObj__mRNA_E_UVAOtx"/>
        </listOfProducts>
        <listOfModifiers>
          <modifierSpeciesReference species="PseudoBioObj__time_elapsed"/>
        </listOfModifiers>
        <kineticLaw>
          <math xmlns="http://www.w3.org/1998/Math/MathML">
            <apply>
              <plus/>
              <apply>
                <divide/>
                <apply>
                  <times/>
                  <ci> E_UVAOtx_S1 </ci>
                  <ci> P_UVAOtx_HillK </ci>
                  <apply>
                    <power/>
                    <ci> PseudoBioObj__time_elapsed </ci>
                    <ci> P_UVAOtx_HillH </ci>
                  </apply>
                </apply>
                <apply>
                  <plus/>
                  <apply>
                    <power/>
                    <ci> P_UVAOtx_theta1 </ci>
                    <ci> P_UVAOtx_HillH </ci>
                  </apply>
                  <apply>
                    <power/>
                    <ci> PseudoBioObj__time_elapsed </ci>
                    <ci> P_UVAOtx_HillH </ci>
                  </apply>
                </apply>
              </apply>
              <apply>
                <times/>
                <ci> E_UVAOtx_S2 </ci>
                <ci> P_UVAOtx_HillK </ci>
                <apply>
                  <minus/>
                  <cn type="integer"> 1 </cn>
                  <apply>
                    <divide/>
                    <apply>
                      <power/>
                      <ci> PseudoBioObj__time_elapsed </ci>
                      <ci> P_UVAOtx_HillH </ci>
                    </apply>
                    <apply>
                      <plus/>
                      <apply>
                        <power/>
                        <ci> P_UVAOtx_theta2 </ci>
                        <ci> P_UVAOtx_HillH </ci>
                      </apply>
                      <apply>
                        <power/>
                        <ci> PseudoBioObj__time_elapsed </ci>
                        <ci> P_UVAOtx_HillH </ci>
                      </apply>
                    </apply>
                  </apply>
                </apply>
              </apply>
            </apply>
          </math>
          <listOfParameters>
            <parameter id="P_UVAOtx_theta2" value="30"/>
            <parameter id="P_UVAOtx_theta1" value="18"/>
            <parameter id="P_UVAOtx_HillK" value="10"/>
            <parameter id="P_UVAOtx_HillH" value="8"/>
          </listOfParameters>
        </kineticLaw>
      </reaction>
      <reaction id="PseudoBioObj__E_UbiqSoxB1_Hill_Kinetic_0" name="E_UbiqSoxB1_Hill_Kinetic" reversible="false">
        <listOfReactants>
          <speciesReference species="PseudoBioObj__PRE_E_UbiqSoxB1"/>
        </listOfReactants>
        <listOfProducts>
          <speciesReference species="PseudoBioObj__mRNA_E_UbiqSoxB1"/>
        </listOfProducts>
        <listOfModifiers>
          <modifierSpeciesReference species="PseudoBioObj__time_elapsed"/>
        </listOfModifiers>
        <kineticLaw>
          <math xmlns="http://www.w3.org/1998/Math/MathML">
            <apply>
              <plus/>
              <apply>
                <divide/>
                <apply>
                  <times/>
                  <ci> E_UbiqSoxB1_S1 </ci>
                  <ci> P_UbiqSoxB1_HillK </ci>
                  <apply>
                    <power/>
                    <ci> PseudoBioObj__time_elapsed </ci>
                    <ci> P_UbiqSoxB1_HillH </ci>
                  </apply>
                </apply>
                <apply>
                  <plus/>
                  <apply>
                    <power/>
                    <ci> P_UbiqSoxB1_theta1 </ci>
                    <ci> P_UbiqSoxB1_HillH </ci>
                  </apply>
                  <apply>
                    <power/>
                    <ci> PseudoBioObj__time_elapsed </ci>
                    <ci> P_UbiqSoxB1_HillH </ci>
                  </apply>
                </apply>
              </apply>
              <apply>
                <times/>
                <ci> E_UbiqSoxB1_S2 </ci>
                <ci> P_UbiqSoxB1_HillK </ci>
                <apply>
                  <minus/>
                  <cn type="integer"> 1 </cn>
                  <apply>
                    <divide/>
                    <apply>
                      <power/>
                      <ci> PseudoBioObj__time_elapsed </ci>
                      <ci> P_UbiqSoxB1_HillH </ci>
                    </apply>
                    <apply>
                      <plus/>
                      <apply>
                        <power/>
                        <ci> P_UbiqSoxB1_theta2 </ci>
                        <ci> P_UbiqSoxB1_HillH </ci>
                      </apply>
                      <apply>
                        <power/>
                        <ci> PseudoBioObj__time_elapsed </ci>
                        <ci> P_UbiqSoxB1_HillH </ci>
                      </apply>
                    </apply>
                  </apply>
                </apply>
              </apply>
            </apply>
          </math>
          <listOfParameters>
            <parameter id="P_UbiqSoxB1_theta2" value="17"/>
            <parameter id="P_UbiqSoxB1_theta1" value="1"/>
            <parameter id="P_UbiqSoxB1_HillK" value="10"/>
            <parameter id="P_UbiqSoxB1_HillH" value="8"/>
          </listOfParameters>
        </kineticLaw>
      </reaction>
      <reaction id="PseudoBioObj__E_VEGF_Hill_Kinetic_0" name="E_VEGF_Hill_Kinetic" reversible="false">
        <listOfReactants>
          <speciesReference species="PseudoBioObj__PRE_E_VEGF"/>
        </listOfReactants>
        <listOfProducts>
          <speciesReference species="PseudoBioObj__mRNA_E_VEGF"/>
        </listOfProducts>
        <listOfModifiers>
          <modifierSpeciesReference species="PseudoBioObj__time_elapsed"/>
        </listOfModifiers>
        <kineticLaw>
          <math xmlns="http://www.w3.org/1998/Math/MathML">
            <apply>
              <plus/>
              <apply>
                <divide/>
                <apply>
                  <times/>
                  <ci> E_VEGF_S1 </ci>
                  <ci> P_VEGF_HillK </ci>
                  <apply>
                    <power/>
                    <ci> PseudoBioObj__time_elapsed </ci>
                    <ci> P_VEGF_HillH </ci>
                  </apply>
                </apply>
                <apply>
                  <plus/>
                  <apply>
                    <power/>
                    <ci> P_VEGF_theta1 </ci>
                    <ci> P_VEGF_HillH </ci>
                  </apply>
                  <apply>
                    <power/>
                    <ci> PseudoBioObj__time_elapsed </ci>
                    <ci> P_VEGF_HillH </ci>
                  </apply>
                </apply>
              </apply>
              <apply>
                <times/>
                <ci> E_VEGF_S2 </ci>
                <ci> P_VEGF_HillK </ci>
                <apply>
                  <minus/>
                  <cn type="integer"> 1 </cn>
                  <apply>
                    <divide/>
                    <apply>
                      <power/>
                      <ci> PseudoBioObj__time_elapsed </ci>
                      <ci> P_VEGF_HillH </ci>
                    </apply>
                    <apply>
                      <plus/>
                      <apply>
                        <power/>
                        <ci> P_VEGF_theta2 </ci>
                        <ci> P_VEGF_HillH </ci>
                      </apply>
                      <apply>
                        <power/>
                        <ci> PseudoBioObj__time_elapsed </ci>
                        <ci> P_VEGF_HillH </ci>
                      </apply>
                    </apply>
                  </apply>
                </apply>
              </apply>
            </apply>
          </math>
          <listOfParameters>
            <parameter id="P_VEGF_theta2" value="30"/>
            <parameter id="P_VEGF_theta1" value="24"/>
            <parameter id="P_VEGF_HillH" value="8"/>
            <parameter id="P_VEGF_HillK" value="10"/>
          </listOfParameters>
        </kineticLaw>
      </reaction>
      <reaction id="PseudoBioObj__E_cB_Hill_Kinetic_0" name="E_cB_Hill_Kinetic" reversible="false">
        <listOfReactants>
          <speciesReference species="PseudoBioObj__PRE_E_cB"/>
        </listOfReactants>
        <listOfProducts>
          <speciesReference species="PseudoBioObj__mRNA_E_cB"/>
        </listOfProducts>
        <listOfModifiers>
          <modifierSpeciesReference species="PseudoBioObj__time_elapsed"/>
        </listOfModifiers>
        <kineticLaw>
          <math xmlns="http://www.w3.org/1998/Math/MathML">
            <apply>
              <plus/>
              <apply>
                <divide/>
                <apply>
                  <times/>
                  <ci> E_cB_S1 </ci>
                  <ci> P_cB_HillK </ci>
                  <apply>
                    <power/>
                    <ci> PseudoBioObj__time_elapsed </ci>
                    <ci> P_cB_HillH </ci>
                  </apply>
                </apply>
                <apply>
                  <plus/>
                  <apply>
                    <power/>
                    <ci> P_cB_theta1 </ci>
                    <ci> P_cB_HillH </ci>
                  </apply>
                  <apply>
                    <power/>
                    <ci> PseudoBioObj__time_elapsed </ci>
                    <ci> P_cB_HillH </ci>
                  </apply>
                </apply>
              </apply>
              <apply>
                <times/>
                <ci> E_cB_S2 </ci>
                <ci> P_cB_HillK </ci>
                <apply>
                  <minus/>
                  <cn type="integer"> 1 </cn>
                  <apply>
                    <divide/>
                    <apply>
                      <power/>
                      <ci> PseudoBioObj__time_elapsed </ci>
                      <ci> P_cB_HillH </ci>
                    </apply>
                    <apply>
                      <plus/>
                      <apply>
                        <power/>
                        <ci> P_cB_theta2 </ci>
                        <ci> P_cB_HillH </ci>
                      </apply>
                      <apply>
                        <power/>
                        <ci> PseudoBioObj__time_elapsed </ci>
                        <ci> P_cB_HillH </ci>
                      </apply>
                    </apply>
                  </apply>
                </apply>
              </apply>
            </apply>
          </math>
          <listOfParameters>
            <parameter id="P_cB_theta1" value="1"/>
            <parameter id="P_cB_theta2" value="11"/>
            <parameter id="P_cB_HillH" value="8"/>
            <parameter id="P_cB_HillK" value="10"/>
          </listOfParameters>
        </kineticLaw>
      </reaction>
      <reaction id="PseudoBioObj__GENE_E_Alx1_transcription_0" name="PseudoBioObj.GENE_E_Alx1_transcription">
	<listOfReactants>
          <speciesReference species="PseudoBioObj__GENE_E_Alx1"/>
        </listOfReactants>
        <listOfProducts>
          <speciesReference species="PseudoBioObj__mRNA_E_Alx1"/>
        </listOfProducts>
        <listOfModifiers>
          <modifierSpeciesReference species="PseudoBioObj__PROTEIN_E_Ets1"/>
          <modifierSpeciesReference species="PseudoBioObj__PROTEIN_E_UbiqAlx1"/>
          <modifierSpeciesReference species="PseudoBioObj__PROTEIN_E_Tgif"/>
          <modifierSpeciesReference species="PseudoBioObj__PROTEIN_E_Gcm"/>
          <modifierSpeciesReference species="PseudoBioObj__PROTEIN_E_HesC"/>
        </listOfModifiers>
        <kineticLaw>
          <math xmlns="http://www.w3.org/1998/Math/MathML">
            <apply>
              <times/>
              <apply>
                <plus/>
                <apply>
                  <divide/>
                  <apply>
                    <times/>
                    <ci> k_PROTEIN_Ets1 </ci>
                    <ci> PseudoBioObj__PROTEIN_E_Ets1 </ci>
                  </apply>
                  <apply>
                    <plus/>
                    <ci> c_PROTEIN_Ets1 </ci>
                    <ci> PseudoBioObj__PROTEIN_E_Ets1 </ci>
                  </apply>
                </apply>
                <apply>
                  <divide/>
                  <apply>
                    <times/>
                    <ci> k_PROTEIN_UbiqAlx1 </ci>
                    <ci> PseudoBioObj__PROTEIN_E_UbiqAlx1 </ci>
                  </apply>
                  <apply>
                    <plus/>
                    <ci> c_PROTEIN_UbiqAlx1 </ci>
                    <ci> PseudoBioObj__PROTEIN_E_UbiqAlx1 </ci>
                  </apply>
                </apply>
                <apply>
                  <divide/>
                  <apply>
                    <times/>
                    <ci> k_PROTEIN_Tgif </ci>
                    <ci> PseudoBioObj__PROTEIN_E_Tgif </ci>
                  </apply>
                  <apply>
                    <plus/>
                    <ci> c_PROTEIN_Tgif </ci>
                    <ci> PseudoBioObj__PROTEIN_E_Tgif </ci>
                  </apply>
                </apply>
              </apply>
              <apply>
                <divide/>
                <apply>
                  <times/>
                  <ci> k_PROTEIN_Gcm </ci>
                  <ci> c_PROTEIN_Gcm </ci>
                </apply>
                <apply>
                  <plus/>
                  <ci> c_PROTEIN_Gcm </ci>
                  <ci> PseudoBioObj__PROTEIN_E_Gcm </ci>
                </apply>
              </apply>
              <apply>
                <divide/>
                <apply>
                  <times/>
                  <ci> k_PROTEIN_HesC </ci>
                  <ci> c_PROTEIN_HesC </ci>
                </apply>
                <apply>
                  <plus/>
                  <ci> c_PROTEIN_HesC </ci>
                  <ci> PseudoBioObj__PROTEIN_E_HesC </ci>
                </apply>
              </apply>
            </apply>
          </math>
          <listOfParameters>
            <parameter id="k_PROTEIN_UbiqAlx1" value="1"/>
            <parameter id="c_PROTEIN_UbiqAlx1" value="1"/>
            <parameter id="k_PROTEIN_Ets1" value="1"/>
            <parameter id="c_PROTEIN_Ets1" value="1"/>
            <parameter id="k_PROTEIN_Gcm" value="1"/>
            <parameter id="c_PROTEIN_Gcm" value="1"/>
            <parameter id="k_PROTEIN_HesC" value="1"/>
            <parameter id="c_PROTEIN_HesC" value="1"/>
            <parameter id="k_PROTEIN_Tgif" value="1"/>
            <parameter id="c_PROTEIN_Tgif" value="1"/>
          </listOfParameters>
        </kineticLaw>
      </reaction>
      <reaction id="PseudoBioObj__GENE_E_Apobec_transcription_0" name="PseudoBioObj.GENE_E_Apobec_transcription" reversible="false">
        <listOfReactants>
          <speciesReference species="PseudoBioObj__GENE_E_Apobec"/>
        </listOfReactants>
        <listOfProducts>
          <speciesReference species="PseudoBioObj__mRNA_E_Apobec"/>
        </listOfProducts>
        <listOfModifiers>
          <modifierSpeciesReference species="PseudoBioObj__PROTEIN_E_Bra"/>
          <modifierSpeciesReference species="PseudoBioObj__PROTEIN_E_Hox"/>
        </listOfModifiers>
        <kineticLaw>
          <math xmlns="http://www.w3.org/1998/Math/MathML">
            <apply>
              <times/>
                <apply>
                  <divide/>
                  <apply>
                    <times/>
                    <ci> k_PROTEIN_Bra </ci>
                    <ci> PseudoBioObj__PROTEIN_E_Bra </ci>
                  </apply>
                  <apply>
                    <plus/>
                    <ci> c_PROTEIN_Bra </ci>
                    <ci> PseudoBioObj__PROTEIN_E_Bra </ci>
                  </apply>
                </apply>
              <apply>
                <divide/>
                <apply>
                  <times/>
                  <ci> k_PROTEIN_Hox </ci>
                  <ci> c_PROTEIN_Hox </ci>
                </apply>
                <apply>
                  <plus/>
                  <ci> c_PROTEIN_Hox </ci>
                  <ci> PseudoBioObj__PROTEIN_E_Hox </ci>
                </apply>
              </apply>
            </apply>
          </math>
          <listOfParameters>
            <parameter id="k_PROTEIN_Bra" value="1"/>
            <parameter id="c_PROTEIN_Bra" value="1"/>
            <parameter id="k_PROTEIN_Hox" value="1"/>
            <parameter id="c_PROTEIN_Hox" value="1"/>
          </listOfParameters>
        </kineticLaw>
      </reaction>
      <reaction id="PseudoBioObj__GENE_E_Blimp1_transcription_0" name="PseudoBioObj.GENE_E_Blimp1_transcription" reversible="false">
        <listOfReactants>
          <speciesReference species="PseudoBioObj__GENE_E_Blimp1"/>
        </listOfReactants>
        <listOfProducts>
          <speciesReference species="PseudoBioObj__mRNA_E_Blimp1"/>
        </listOfProducts>
        <listOfModifiers>
          <modifierSpeciesReference species="PseudoBioObj__PROTEIN_E_Otx"/>
          <modifierSpeciesReference species="PseudoBioObj__PROTEIN_E_Brn"/>
          <modifierSpeciesReference species="PseudoBioObj__PROTEIN_E_GataE"/>
          <modifierSpeciesReference species="PseudoBioObj__PROTEIN_E_nBTCF"/>
          <modifierSpeciesReference species="PseudoBioObj__PROTEIN_E_Eve"/>
          <modifierSpeciesReference species="PseudoBioObj__PROTEIN_E_Blimp1"/>
          <modifierSpeciesReference species="PseudoBioObj__PROTEIN_E_GroTCF"/>
        </listOfModifiers>
        <kineticLaw>
          <math xmlns="http://www.w3.org/1998/Math/MathML">
            <apply>
              <times/>
              <apply>
                <plus/>
                <apply>
                  <divide/>
                  <apply>
                    <times/>
                    <ci> k_PROTEIN_Otx </ci>
                    <ci> PseudoBioObj__PROTEIN_E_Otx </ci>
                  </apply>
                  <apply>
                    <plus/>
                    <ci> c_PROTEIN_Otx </ci>
                    <ci> PseudoBioObj__PROTEIN_E_Otx </ci>
                  </apply>
                </apply>
                <apply>
                  <divide/>
                  <apply>
                    <times/>
                    <ci> k_PROTEIN_Brn </ci>
                    <ci> PseudoBioObj__PROTEIN_E_Brn </ci>
                  </apply>
                  <apply>
                    <plus/>
                    <ci> c_PROTEIN_Brn </ci>
                    <ci> PseudoBioObj__PROTEIN_E_Brn </ci>
                  </apply>
                </apply>
                <apply>
                  <divide/>
                  <apply>
                    <times/>
                    <ci> k_PROTEIN_GataE </ci>
                    <ci> PseudoBioObj__PROTEIN_E_GataE </ci>
                  </apply>
                  <apply>
                    <plus/>
                    <ci> c_PROTEIN_GataE </ci>
                    <ci> PseudoBioObj__PROTEIN_E_GataE </ci>
                  </apply>
                </apply>
                <apply>
                  <divide/>
                  <apply>
                    <times/>
                    <ci> k_PROTEIN_nBTCF </ci>
                    <ci> PseudoBioObj__PROTEIN_E_nBTCF </ci>
                  </apply>
                  <apply>
                    <plus/>
                    <ci> c_PROTEIN_nBTCF </ci>
                    <ci> PseudoBioObj__PROTEIN_E_nBTCF </ci>
                  </apply>
                </apply>
                <apply>
                  <divide/>
                  <apply>
                    <times/>
                    <ci> k_PROTEIN_Eve </ci>
                    <ci> PseudoBioObj__PROTEIN_E_Eve </ci>
                  </apply>
                  <apply>
                    <plus/>
                    <ci> c_PROTEIN_Eve </ci>
                    <ci> PseudoBioObj__PROTEIN_E_Eve </ci>
                  </apply>
                </apply>
              </apply>
              <apply>
                <divide/>
                <apply>
                  <times/>
                  <ci> k_PROTEIN_Blimp1 </ci>
                  <ci> c_PROTEIN_Blimp1 </ci>
                </apply>
                <apply>
                  <plus/>
                  <ci> c_PROTEIN_Blimp1 </ci>
                  <ci> PseudoBioObj__PROTEIN_E_Blimp1 </ci>
                </apply>
              </apply>
              <apply>
                <divide/>
                <apply>
                  <times/>
                  <ci> k_PROTEIN_GroTCF </ci>
                  <ci> c_PROTEIN_GroTCF </ci>
                </apply>
                <apply>
                  <plus/>
                  <ci> c_PROTEIN_GroTCF </ci>
                  <ci> PseudoBioObj__PROTEIN_E_GroTCF </ci>
                </apply>
              </apply>
            </apply>
          </math>
          <listOfParameters>
            <parameter id="k_PROTEIN_Blimp1" value="1"/>
            <parameter id="c_PROTEIN_Blimp1" value="1"/>
            <parameter id="k_PROTEIN_nBTCF" value="1"/>
            <parameter id="c_PROTEIN_nBTCF" value="1"/>
            <parameter id="k_PROTEIN_Brn" value="1"/>
            <parameter id="c_PROTEIN_Brn" value="1"/>
            <parameter id="k_PROTEIN_GroTCF" value="1"/>
            <parameter id="c_PROTEIN_GroTCF" value="1"/>
            <parameter id="k_PROTEIN_Eve" value="1"/>
            <parameter id="c_PROTEIN_Eve" value="1"/>
            <parameter id="k_PROTEIN_Otx" value="1"/>
            <parameter id="c_PROTEIN_Otx" value="1"/>
            <parameter id="k_PROTEIN_GataE" value="1"/>
            <parameter id="c_PROTEIN_GataE" value="1"/>
          </listOfParameters>
        </kineticLaw>
      </reaction>
      <reaction id="PseudoBioObj__GENE_E_Bra_transcription_0" name="PseudoBioObj.GENE_E_Bra_transcription" reversible="false">
        <listOfReactants>
          <speciesReference species="PseudoBioObj__GENE_E_Bra"/>
        </listOfReactants>
        <listOfProducts>
          <speciesReference species="PseudoBioObj__mRNA_E_Bra"/>
        </listOfProducts>
        <listOfModifiers>
          <modifierSpeciesReference species="PseudoBioObj__PROTEIN_E_GataE"/>
          <modifierSpeciesReference species="PseudoBioObj__PROTEIN_E_nBTCF"/>
          <modifierSpeciesReference species="PseudoBioObj__PROTEIN_E_Otx"/>
          <modifierSpeciesReference species="PseudoBioObj__PROTEIN_E_GroTCF"/>
        </listOfModifiers>
        <kineticLaw>
          <math xmlns="http://www.w3.org/1998/Math/MathML">
            <apply>
              <times/>
              <apply>
                <plus/>
                <apply>
                  <divide/>
                  <apply>
                    <times/>
                    <ci> k_PROTEIN_GataE </ci>
                    <ci> PseudoBioObj__PROTEIN_E_GataE </ci>
                  </apply>
                  <apply>
                    <plus/>
                    <ci> c_PROTEIN_GataE </ci>
                    <ci> PseudoBioObj__PROTEIN_E_GataE </ci>
                  </apply>
                </apply>
                <apply>
                  <divide/>
                  <apply>
                    <times/>
                    <ci> k_PROTEIN_nBTCF </ci>
                    <ci> PseudoBioObj__PROTEIN_E_nBTCF </ci>
                  </apply>
                  <apply>
                    <plus/>
                    <ci> c_PROTEIN_nBTCF </ci>
                    <ci> PseudoBioObj__PROTEIN_E_nBTCF </ci>
                  </apply>
                </apply>
                <apply>
                  <divide/>
                  <apply>
                    <times/>
                    <ci> k_PROTEIN_Otx </ci>
                    <ci> PseudoBioObj__PROTEIN_E_Otx </ci>
                  </apply>
                  <apply>
                    <plus/>
                    <ci> c_PROTEIN_Otx </ci>
                    <ci> PseudoBioObj__PROTEIN_E_Otx </ci>
                  </apply>
                </apply>
              </apply>
              <apply>
                <divide/>
                <apply>
                  <times/>
                  <ci> k_PROTEIN_GroTCF </ci>
                  <ci> c_PROTEIN_GroTCF </ci>
                </apply>
                <apply>
                  <plus/>
                  <ci> c_PROTEIN_GroTCF </ci>
                  <ci> PseudoBioObj__PROTEIN_E_GroTCF </ci>
                </apply>
              </apply>
            </apply>
          </math>
          <listOfParameters>
            <parameter id="k_PROTEIN_GroTCF" value="1"/>
            <parameter id="c_PROTEIN_GroTCF" value="1"/>
            <parameter id="k_PROTEIN_Otx" value="1"/>
            <parameter id="c_PROTEIN_Otx" value="1"/>
            <parameter id="k_PROTEIN_GataE" value="1"/>
            <parameter id="c_PROTEIN_GataE" value="1"/>
            <parameter id="k_PROTEIN_nBTCF" value="1"/>
            <parameter id="c_PROTEIN_nBTCF" value="1"/>
          </listOfParameters>
        </kineticLaw>
      </reaction>
      <reaction id="PseudoBioObj__GENE_E_Brn_transcription_0" name="PseudoBioObj.GENE_E_Brn_transcription">
        <listOfReactants>
          <speciesReference species="PseudoBioObj__GENE_E_Brn"/>
        </listOfReactants>
        <listOfProducts>
          <speciesReference species="PseudoBioObj__mRNA_E_Brn"/>
        </listOfProducts>
        <listOfModifiers>
          <modifierSpeciesReference species="PseudoBioObj__PROTEIN_E_GataE"/>
        </listOfModifiers>
        <kineticLaw>
          <math xmlns="http://www.w3.org/1998/Math/MathML">
            <apply>
              <divide/>
              <apply>
                <times/>
                <ci> k_PROTEIN_GataE </ci>
                <ci> PseudoBioObj__PROTEIN_E_GataE </ci>
              </apply>
              <apply>
                <plus/>
                <ci> c_PROTEIN_GataE </ci>
                <ci> PseudoBioObj__PROTEIN_E_GataE </ci>
              </apply>
            </apply>
          </math>
          <listOfParameters>
            <parameter id="k_PROTEIN_GataE" value="1"/>
            <parameter id="c_PROTEIN_GataE" value="1"/>
          </listOfParameters>
        </kineticLaw>
      </reaction>
        <reaction id="PseudoBioObj__GENE_E_CyP_transcription_0" name="PseudoBioObj.GENE_E_CyP_transcription" reversible="false">
        <listOfReactants>
          <speciesReference species="PseudoBioObj__GENE_E_CyP"/>
        </listOfReactants>
        <listOfProducts>
          <speciesReference species="PseudoBioObj__mRNA_E_CyP"/>
        </listOfProducts>
        <listOfModifiers>
          <modifierSpeciesReference species="PseudoBioObj__PROTEIN_E_Dri"/>
          <modifierSpeciesReference species="PseudoBioObj__PROTEIN_E_Ets1"/>
          <modifierSpeciesReference species="PseudoBioObj__PROTEIN_E_SoxB1"/>
        </listOfModifiers>
        <kineticLaw>
          <math xmlns="http://www.w3.org/1998/Math/MathML">
            <apply>
              <times/>
              <apply>
                <plus/>
                <apply>
                  <divide/>
                  <apply>
                    <times/>
                    <ci> k_PROTEIN_Dri </ci>
                    <ci> PseudoBioObj__PROTEIN_E_Dri </ci>
                  </apply>
                  <apply>
                    <plus/>
                    <ci> c_PROTEIN_Dri </ci>
                    <ci> PseudoBioObj__PROTEIN_E_Dri </ci>
                  </apply>
                </apply>
                <apply>
                  <divide/>
                  <apply>
                    <times/>
                    <ci> k_PROTEIN_Ets1 </ci>
                    <ci> PseudoBioObj__PROTEIN_E_Ets1 </ci>
                  </apply>
                  <apply>
                    <plus/>
                    <ci> c_PROTEIN_Ets1 </ci>
                    <ci> PseudoBioObj__PROTEIN_E_Ets1 </ci>
                  </apply>
                </apply>
              </apply>
              <apply>
                <divide/>
                <apply>
                  <times/>
                  <ci> k_PROTEIN_SoxB1 </ci>
                  <ci> c_PROTEIN_SoxB1 </ci>
                </apply>
                <apply>
                  <plus/>
                  <ci> c_PROTEIN_SoxB1 </ci>
                  <ci> PseudoBioObj__PROTEIN_E_SoxB1 </ci>
                </apply>
              </apply>
            </apply>
          </math>
          <listOfParameters>
            <parameter id="k_PROTEIN_Ets1" value="1"/>
            <parameter id="c_PROTEIN_Ets1" value="1"/>
            <parameter id="k_PROTEIN_SoxB1" value="1"/>
            <parameter id="c_PROTEIN_SoxB1" value="1"/>
            <parameter id="k_PROTEIN_Dri" value="1"/>
            <parameter id="c_PROTEIN_Dri" value="1"/>
          </listOfParameters>
        </kineticLaw>
      </reaction>
      <reaction id="PseudoBioObj__GENE_E_Delta_transcription_0" name="PseudoBioObj.GENE_E_Delta_transcription" reversible="false">
        <listOfReactants>
          <speciesReference species="PseudoBioObj__GENE_E_Delta"/>
        </listOfReactants>
        <listOfProducts>
          <speciesReference species="PseudoBioObj__mRNA_E_Delta"/>
        </listOfProducts>
        <listOfModifiers>
          <modifierSpeciesReference species="PseudoBioObj__PROTEIN_E_UbiqDelta"/>
          <modifierSpeciesReference species="PseudoBioObj__PROTEIN_E_UMADelta"/>
          <modifierSpeciesReference species="PseudoBioObj__PROTEIN_E_Ets1"/>
          <modifierSpeciesReference species="PseudoBioObj__PROTEIN_E_HesC"/>
        </listOfModifiers>
        <kineticLaw>
          <math xmlns="http://www.w3.org/1998/Math/MathML">
            <apply>
              <times/>
              <apply>
                <plus/>
                <apply>
                  <divide/>
                  <apply>
                    <times/>
                    <ci> k_PROTEIN_UbiqDelta </ci>
                    <ci> PseudoBioObj__PROTEIN_E_UbiqDelta </ci>
                  </apply>
                  <apply>
                    <plus/>
                    <ci> c_PROTEIN_UbiqDelta </ci>
                    <ci> PseudoBioObj__PROTEIN_E_UbiqDelta </ci>
                  </apply>
                </apply>
                <apply>
                  <divide/>
                  <apply>
                    <times/>
                    <ci> k_PROTEIN_UMADelta </ci>
                    <ci> PseudoBioObj__PROTEIN_E_UMADelta </ci>
                  </apply>
                  <apply>
                    <plus/>
                    <ci> c_PROTEIN_UMADelta </ci>
                    <ci> PseudoBioObj__PROTEIN_E_UMADelta </ci>
                  </apply>
                </apply>
                <apply>
                  <divide/>
                  <apply>
                    <times/>
                    <ci> k_PROTEIN_Ets1 </ci>
                    <ci> PseudoBioObj__PROTEIN_E_Ets1 </ci>
                  </apply>
                  <apply>
                    <plus/>
                    <ci> c_PROTEIN_Ets1 </ci>
                    <ci> PseudoBioObj__PROTEIN_E_Ets1 </ci>
                  </apply>
                </apply>
              </apply>
              <apply>
                <divide/>
                <apply>
                  <times/>
                  <ci> k_PROTEIN_HesC </ci>
                  <ci> c_PROTEIN_HesC </ci>
                </apply>
                <apply>
                  <plus/>
                  <ci> c_PROTEIN_HesC </ci>
                  <ci> PseudoBioObj__PROTEIN_E_HesC </ci>
                </apply>
              </apply>
            </apply>
          </math>
          <listOfParameters>
            <parameter id="k_PROTEIN_Ets1" value="1"/>
            <parameter id="c_PROTEIN_Ets1" value="1"/>
            <parameter id="k_PROTEIN_HesC" value="1"/>
            <parameter id="c_PROTEIN_HesC" value="1"/>
            <parameter id="k_PROTEIN_UbiqDelta" value="1"/>
            <parameter id="c_PROTEIN_UbiqDelta" value="1"/>
            <parameter id="k_PROTEIN_UMADelta" value="1"/>
            <parameter id="c_PROTEIN_UMADelta" value="1"/>
          </listOfParameters>
        </kineticLaw>
      </reaction>
      <reaction id="PseudoBioObj__GENE_E_Dpt_transcription_0" name="PseudoBioObj.GENE_E_Dpt_transcription" reversible="false">
        <listOfReactants>
          <speciesReference species="PseudoBioObj__GENE_E_Dpt"/>
        </listOfReactants>
        <listOfProducts>
          <speciesReference species="PseudoBioObj__mRNA_E_Dpt"/>
        </listOfProducts>
        <listOfModifiers>
          <modifierSpeciesReference species="PseudoBioObj__PROTEIN_E_Gcm"/>
        </listOfModifiers>
        <kineticLaw>
          <math xmlns="http://www.w3.org/1998/Math/MathML">
                <apply>
                 <divide/>
                <apply>
                  <times/>
                  <ci> k_PROTEIN_Gcm </ci>
                  <ci> PseudoBioObj__PROTEIN_E_Gcm </ci>
                </apply>
                <apply>
                  <plus/>
                  <ci> c_PROTEIN_Gcm </ci>
                  <ci> PseudoBioObj__PROTEIN_E_Gcm </ci>
                </apply>
                  </apply>
          </math>
          <listOfParameters>
            <parameter id="k_PROTEIN_Gcm" value="1"/>
            <parameter id="c_PROTEIN_Gcm" value="1"/>
          </listOfParameters>
        </kineticLaw>
      </reaction>
      <reaction id="PseudoBioObj__GENE_E_Dri_transcription_0" name="PseudoBioObj.GENE_E_Dri_transcription" reversible="false">
        <listOfReactants>
          <speciesReference species="PseudoBioObj__GENE_E_Dri"/>
        </listOfReactants>
        <listOfProducts>
          <speciesReference species="PseudoBioObj__mRNA_E_Dri"/>
        </listOfProducts>
        <listOfModifiers>
          <modifierSpeciesReference species="PseudoBioObj__PROTEIN_E_Alx1"/>
          <modifierSpeciesReference species="PseudoBioObj__PROTEIN_E_Ets1"/>
        </listOfModifiers>
        <kineticLaw>
          <math xmlns="http://www.w3.org/1998/Math/MathML">
            <apply>
              <plus/>
              <apply>
                <divide/>
                <apply>
                  <times/>
                  <ci> k_PROTEIN_Alx1 </ci>
                  <ci> PseudoBioObj__PROTEIN_E_Alx1 </ci>
                </apply>
                <apply>
                  <plus/>
                  <ci> c_PROTEIN_Alx1 </ci>
                  <ci> PseudoBioObj__PROTEIN_E_Alx1 </ci>
                </apply>
              </apply>
              <apply>
                <divide/>
                <apply>
                  <times/>
                  <ci> k_PROTEIN_Ets1 </ci>
                  <ci> PseudoBioObj__PROTEIN_E_Ets1 </ci>
                </apply>
                <apply>
                  <plus/>
                  <ci> c_PROTEIN_Ets1 </ci>
                  <ci> PseudoBioObj__PROTEIN_E_Ets1 </ci>
                </apply>
              </apply>
            </apply>
          </math>
          <listOfParameters>
            <parameter id="k_PROTEIN_Ets1" value="1"/>
            <parameter id="c_PROTEIN_Ets1" value="1"/>
            <parameter id="k_PROTEIN_Alx1" value="1"/>
            <parameter id="c_PROTEIN_Alx1" value="1"/>
          </listOfParameters>
        </kineticLaw>
      </reaction>
      <reaction id="PseudoBioObj__GENE_E_ES_transcription_0" name="PseudoBioObj.GENE_E_ES_transcription" reversible="false">
        <listOfReactants>
          <speciesReference species="PseudoBioObj__GENE_E_ES"/>
        </listOfReactants>
        <listOfProducts>
          <speciesReference species="PseudoBioObj__mRNA_E_ES"/>
        </listOfProducts>
        <listOfModifiers>
          <modifierSpeciesReference species="PseudoBioObj__PROTEIN_E_Dri"/>
          <modifierSpeciesReference species="PseudoBioObj__PROTEIN_E_UbiqES"/>
          <modifierSpeciesReference species="PseudoBioObj__PROTEIN_E_HesC"/>
        </listOfModifiers>
        <kineticLaw>
          <math xmlns="http://www.w3.org/1998/Math/MathML">
            <apply>
              <times/>
              <apply>
                <plus/>
                <apply>
                  <divide/>
                  <apply>
                    <times/>
                    <ci> k_PROTEIN_Dri </ci>
                    <ci> PseudoBioObj__PROTEIN_E_Dri </ci>
                  </apply>
                  <apply>
                    <plus/>
                    <ci> c_PROTEIN_Dri </ci>
                    <ci> PseudoBioObj__PROTEIN_E_Dri </ci>
                  </apply>
                </apply>
                <apply>
                  <divide/>
                  <apply>
                    <times/>
                    <ci> k_PROTEIN_UbiqES </ci>
                    <ci> PseudoBioObj__PROTEIN_E_UbiqES </ci>
                  </apply>
                  <apply>
                    <plus/>
                    <ci> c_PROTEIN_UbiqES </ci>
                    <ci> PseudoBioObj__PROTEIN_E_UbiqES </ci>
                  </apply>
                </apply>
              </apply>
              <apply>
                <divide/>
                <apply>
                  <times/>
                  <ci> k_PROTEIN_HesC </ci>
                  <ci> c_PROTEIN_HesC </ci>
                </apply>
                <apply>
                  <plus/>
                  <ci> c_PROTEIN_HesC </ci>
                  <ci> PseudoBioObj__PROTEIN_E_HesC </ci>
                </apply>
              </apply>
            </apply>
          </math>
          <listOfParameters>
            <parameter id="k_PROTEIN_UbiqES" value="1"/>
            <parameter id="c_PROTEIN_UbiqES" value="1"/>
            <parameter id="k_PROTEIN_HesC" value="1"/>
            <parameter id="c_PROTEIN_HesC" value="1"/>
            <parameter id="k_PROTEIN_Dri" value="1"/>
            <parameter id="c_PROTEIN_Dri" value="1"/>
          </listOfParameters>
        </kineticLaw>
      </reaction>
      <reaction id="PseudoBioObj__GENE_E_Endo16_transcription_0" name="PseudoBioObj.GENE_E_Endo16_transcription" reversible="false">
        <listOfReactants>
          <speciesReference species="PseudoBioObj__GENE_E_Endo16"/>
        </listOfReactants>
        <listOfProducts>
          <speciesReference species="PseudoBioObj__mRNA_E_Endo16"/>
        </listOfProducts>
        <listOfModifiers>
          <modifierSpeciesReference species="PseudoBioObj__PROTEIN_E_Otx"/>
          <modifierSpeciesReference species="PseudoBioObj__PROTEIN_E_Brn"/>
        </listOfModifiers>
        <kineticLaw>
          <math xmlns="http://www.w3.org/1998/Math/MathML">
            <apply>
              <plus/>
              <apply>
                <divide/>
                <apply>
                  <times/>
                  <ci> k_PROTEIN_Otx </ci>
                  <ci> PseudoBioObj__PROTEIN_E_Otx </ci>
                </apply>
                <apply>
                  <plus/>
                  <ci> c_PROTEIN_Otx </ci>
                  <ci> PseudoBioObj__PROTEIN_E_Otx </ci>
                </apply>
              </apply>
              <apply>
                <divide/>
                <apply>
                  <times/>
                  <ci> k_PROTEIN_Brn </ci>
                  <ci> PseudoBioObj__PROTEIN_E_Brn </ci>
                </apply>
                <apply>
                  <plus/>
                  <ci> c_PROTEIN_Brn </ci>
                  <ci> PseudoBioObj__PROTEIN_E_Brn </ci>
                </apply>
              </apply>
            </apply>
          </math>
          <listOfParameters>
            <parameter id="k_PROTEIN_Otx" value="1"/>
            <parameter id="c_PROTEIN_Otx" value="1"/>
            <parameter id="k_PROTEIN_Brn" value="1"/>
            <parameter id="c_PROTEIN_Brn" value="1"/>
          </listOfParameters>
        </kineticLaw>
      </reaction>
      <reaction id="PseudoBioObj__GENE_E_Erg_transcription_0" name="PseudoBioObj.GENE_E_Erg_transcription" reversible="false">
        <listOfReactants>
          <speciesReference species="PseudoBioObj__GENE_E_Erg"/>
        </listOfReactants>
        <listOfProducts>
          <speciesReference species="PseudoBioObj__mRNA_E_Erg"/>
        </listOfProducts>
        <listOfModifiers>
          <modifierSpeciesReference species="PseudoBioObj__PROTEIN_E_TBr"/>
          <modifierSpeciesReference species="PseudoBioObj__PROTEIN_E_Ets1"/>
          <modifierSpeciesReference species="PseudoBioObj__PROTEIN_E_Hex"/>
        </listOfModifiers>
        <kineticLaw>
          <math xmlns="http://www.w3.org/1998/Math/MathML">
            <apply>
              <plus/>
              <apply>
                <divide/>
                <apply>
                  <times/>
                  <ci> k_PROTEIN_TBr </ci>
                  <ci> PseudoBioObj__PROTEIN_E_TBr </ci>
                </apply>
                <apply>
                  <plus/>
                  <ci> c_PROTEIN_TBr </ci>
                  <ci> PseudoBioObj__PROTEIN_E_TBr </ci>
                </apply>
              </apply>
              <apply>
                <divide/>
                <apply>
                  <times/>
                  <ci> k_PROTEIN_Ets1 </ci>
                  <ci> PseudoBioObj__PROTEIN_E_Ets1 </ci>
                </apply>
                <apply>
                  <plus/>
                  <ci> c_PROTEIN_Ets1 </ci>
                  <ci> PseudoBioObj__PROTEIN_E_Ets1 </ci>
                </apply>
              </apply>
              <apply>
                <divide/>
                <apply>
                  <times/>
                  <ci> k_PROTEIN_Hex </ci>
                  <ci> PseudoBioObj__PROTEIN_E_Hex </ci>
                </apply>
                <apply>
                  <plus/>
                  <ci> c_PROTEIN_Hex </ci>
                  <ci> PseudoBioObj__PROTEIN_E_Hex </ci>
                </apply>
              </apply>
            </apply>
          </math>
          <listOfParameters>
            <parameter id="k_PROTEIN_Ets1" value="1"/>
            <parameter id="c_PROTEIN_Ets1" value="1"/>
            <parameter id="k_PROTEIN_Hex" value="1"/>
            <parameter id="c_PROTEIN_Hex" value="1"/>
            <parameter id="k_PROTEIN_TBr" value="1"/>
            <parameter id="c_PROTEIN_TBr" value="1"/>
          </listOfParameters>
        </kineticLaw>
      </reaction>
      <reaction id="PseudoBioObj__GENE_E_Ets1_transcription_0" name="PseudoBioObj.GENE_E_Ets1_transcription" reversible="false">
        <listOfReactants>
          <speciesReference species="PseudoBioObj__GENE_E_Ets1"/>
        </listOfReactants>
        <listOfProducts>
          <speciesReference species="PseudoBioObj__mRNA_E_Ets1"/>
        </listOfProducts>
        <listOfModifiers>
          <modifierSpeciesReference species="PseudoBioObj__PROTEIN_E_UbiqEts1"/>
          <modifierSpeciesReference species="PseudoBioObj__PROTEIN_E_HesC"/>
        </listOfModifiers>
        <kineticLaw>
          <math xmlns="http://www.w3.org/1998/Math/MathML">
            <apply>
              <times/>
              <apply>
                <divide/>
                <apply>
                  <times/>
                  <ci> k_PROTEIN_UbiqEts1 </ci>
                  <ci> PseudoBioObj__PROTEIN_E_UbiqEts1 </ci>
                </apply>
                <apply>
                  <plus/>
                  <ci> c_PROTEIN_UbiqEts1 </ci>
                  <ci> PseudoBioObj__PROTEIN_E_UbiqEts1 </ci>
                </apply>
              </apply>
              <apply>
                <divide/>
                <apply>
                  <times/>
                  <ci> k_PROTEIN_HesC </ci>
                  <ci> c_PROTEIN_HesC </ci>
                </apply>
                <apply>
                  <plus/>
                  <ci> c_PROTEIN_HesC </ci>
                  <ci> PseudoBioObj__PROTEIN_E_HesC </ci>
                </apply>
              </apply>
            </apply>
          </math>
          <listOfParameters>
            <parameter id="k_PROTEIN_UbiqEts1" value="1"/>
            <parameter id="c_PROTEIN_UbiqEts1" value="1"/>
            <parameter id="k_PROTEIN_HesC" value="1"/>
            <parameter id="c_PROTEIN_HesC" value="1"/>
          </listOfParameters>
        </kineticLaw>
      </reaction>
      <reaction id="PseudoBioObj__GENE_E_Eve_transcription_0" name="PseudoBioObj.GENE_E_Eve_transcription" reversible="false">
        <listOfReactants>
          <speciesReference species="PseudoBioObj__GENE_E_Eve"/>
        </listOfReactants>
        <listOfProducts>
          <speciesReference species="PseudoBioObj__mRNA_E_Eve"/>
        </listOfProducts>
        <listOfModifiers>
          <modifierSpeciesReference species="PseudoBioObj__PROTEIN_E_Blimp1"/>
          <modifierSpeciesReference species="PseudoBioObj__PROTEIN_E_nBTCF"/>
          <modifierSpeciesReference species="PseudoBioObj__PROTEIN_E_GroTCF"/>
          <modifierSpeciesReference species="PseudoBioObj__PROTEIN_E_Hox"/>
        </listOfModifiers>
        <kineticLaw>
          <math xmlns="http://www.w3.org/1998/Math/MathML">
            <apply>
              <times/>
              <apply>
                <plus/>
                <apply>
                  <divide/>
                  <apply>
                    <times/>
                    <ci> k_PROTEIN_Blimp1 </ci>
                    <ci> PseudoBioObj__PROTEIN_E_Blimp1 </ci>
                  </apply>
                  <apply>
                    <plus/>
                    <ci> c_PROTEIN_Blimp1 </ci>
                    <ci> PseudoBioObj__PROTEIN_E_Blimp1 </ci>
                  </apply>
                </apply>
                <apply>
                  <divide/>
                  <apply>
                    <times/>
                    <ci> k_PROTEIN_nBTCF </ci>
                    <ci> PseudoBioObj__PROTEIN_E_nBTCF </ci>
                  </apply>
                  <apply>
                    <plus/>
                    <ci> c_PROTEIN_nBTCF </ci>
                    <ci> PseudoBioObj__PROTEIN_E_nBTCF </ci>
                  </apply>
                </apply>
              </apply>
              <apply>
                <divide/>
                <apply>
                  <times/>
                  <ci> k_PROTEIN_GroTCF </ci>
                  <ci> c_PROTEIN_GroTCF </ci>
                </apply>
                <apply>
                  <plus/>
                  <ci> c_PROTEIN_GroTCF </ci>
                  <ci> PseudoBioObj__PROTEIN_E_GroTCF </ci>
                </apply>
              </apply>
              <apply>
                <divide/>
                <apply>
                  <times/>
                  <ci> k_PROTEIN_Hox </ci>
                  <ci> c_PROTEIN_Hox </ci>
                </apply>
                <apply>
                  <plus/>
                  <ci> c_PROTEIN_Hox </ci>
                  <ci> PseudoBioObj__PROTEIN_E_Hox </ci>
                </apply>
              </apply>
            </apply>
          </math>
          <listOfParameters>
            <parameter id="k_PROTEIN_GroTCF" value="1"/>
            <parameter id="c_PROTEIN_GroTCF" value="1"/>
            <parameter id="k_PROTEIN_Blimp1" value="1"/>
            <parameter id="c_PROTEIN_Blimp1" value="1"/>
            <parameter id="k_PROTEIN_nBTCF" value="1"/>
            <parameter id="c_PROTEIN_nBTCF" value="1"/>
            <parameter id="k_PROTEIN_Hox" value="1"/>
            <parameter id="c_PROTEIN_Hox" value="1"/>
          </listOfParameters>
        </kineticLaw>
      </reaction>
      <reaction id="PseudoBioObj__GENE_E_Ficolin_transcription_0" name="PseudoBioObj.GENE_E_Ficolin_transcription" reversible="false">
        <listOfReactants>
          <speciesReference species="PseudoBioObj__GENE_E_Ficolin"/>
        </listOfReactants>
        <listOfProducts>
          <speciesReference species="PseudoBioObj__mRNA_E_Ficolin"/>
        </listOfProducts>
        <listOfModifiers>
          <modifierSpeciesReference species="PseudoBioObj__PROTEIN_E_Ets1"/>
          <modifierSpeciesReference species="PseudoBioObj__PROTEIN_E_Hnf6"/>
          <modifierSpeciesReference species="PseudoBioObj__PROTEIN_E_Hex"/>
          <modifierSpeciesReference species="PseudoBioObj__PROTEIN_E_Erg"/>
        </listOfModifiers>
        <kineticLaw>
          <math xmlns="http://www.w3.org/1998/Math/MathML">
            <apply>
              <plus/>
              <apply>
                <divide/>
                <apply>
                  <times/>
                  <ci> k_PROTEIN_Ets1 </ci>
                  <ci> PseudoBioObj__PROTEIN_E_Ets1 </ci>
                </apply>
                <apply>
                  <plus/>
                  <ci> c_PROTEIN_Ets1 </ci>
                  <ci> PseudoBioObj__PROTEIN_E_Ets1 </ci>
                </apply>
              </apply>
              <apply>
                <divide/>
                <apply>
                  <times/>
                  <ci> k_PROTEIN_Hnf6 </ci>
                  <ci> PseudoBioObj__PROTEIN_E_Hnf6 </ci>
                </apply>
                <apply>
                  <plus/>
                  <ci> c_PROTEIN_Hnf6 </ci>
                  <ci> PseudoBioObj__PROTEIN_E_Hnf6 </ci>
                </apply>
              </apply>
              <apply>
                <divide/>
                <apply>
                  <times/>
                  <ci> k_PROTEIN_Hex </ci>
                  <ci> PseudoBioObj__PROTEIN_E_Hex </ci>
                </apply>
                <apply>
                  <plus/>
                  <ci> c_PROTEIN_Hex </ci>
                  <ci> PseudoBioObj__PROTEIN_E_Hex </ci>
                </apply>
              </apply>
              <apply>
                <divide/>
                <apply>
                  <times/>
                  <ci> k_PROTEIN_Erg </ci>
                  <ci> PseudoBioObj__PROTEIN_E_Erg </ci>
                </apply>
                <apply>
                  <plus/>
                  <ci> c_PROTEIN_Erg </ci>
                  <ci> PseudoBioObj__PROTEIN_E_Erg </ci>
                </apply>
              </apply>
            </apply>
          </math>
          <listOfParameters>
            <parameter id="k_PROTEIN_Ets1" value="1"/>
            <parameter id="c_PROTEIN_Ets1" value="1"/>
            <parameter id="k_PROTEIN_Hex" value="1"/>
            <parameter id="c_PROTEIN_Hex" value="1"/>
            <parameter id="k_PROTEIN_Erg" value="1"/>
            <parameter id="c_PROTEIN_Erg" value="1"/>
            <parameter id="k_PROTEIN_Hnf6" value="1"/>
            <parameter id="c_PROTEIN_Hnf6" value="1"/>
          </listOfParameters>
        </kineticLaw>
      </reaction>
      <reaction id="PseudoBioObj__GENE_E_FoxA_transcription_0" name="PseudoBioObj.GENE_E_FoxA_transcription" reversible="false">
        <listOfReactants>
          <speciesReference species="PseudoBioObj__GENE_E_FoxA"/>
        </listOfReactants>
        <listOfProducts>
          <speciesReference species="PseudoBioObj__mRNA_E_FoxA"/>
        </listOfProducts>
        <listOfModifiers>
          <modifierSpeciesReference species="PseudoBioObj__PROTEIN_E_GataE"/>
          <modifierSpeciesReference species="PseudoBioObj__PROTEIN_E_nBTCF"/>
          <modifierSpeciesReference species="PseudoBioObj__PROTEIN_E_Otx"/>
          <modifierSpeciesReference species="PseudoBioObj__PROTEIN_E_Bra"/>
          <modifierSpeciesReference species="PseudoBioObj__PROTEIN_E_Tgif"/>
          <modifierSpeciesReference species="PseudoBioObj__PROTEIN_E_GroTFC"/>
          <modifierSpeciesReference species="PseudoBioObj__PROTEIN_E_FoxA"/>
        </listOfModifiers>
        <kineticLaw>
          <math xmlns="http://www.w3.org/1998/Math/MathML">
            <apply>
              <times/>
              <apply>
                <plus/>
                <apply>
                  <divide/>
                  <apply>
                    <times/>
                    <ci> k_PROTEIN_GataE </ci>
                    <ci> PseudoBioObj__PROTEIN_E_GataE </ci>
                  </apply>
                  <apply>
                    <plus/>
                    <ci> c_PROTEIN_GataE </ci>
                    <ci> PseudoBioObj__PROTEIN_E_GataE </ci>
                  </apply>
                </apply>
                <apply>
                  <divide/>
                  <apply>
                    <times/>
                    <ci> k_PROTEIN_nBTCF </ci>
                    <ci> PseudoBioObj__PROTEIN_E_nBTCF </ci>
                  </apply>
                  <apply>
                    <plus/>
                    <ci> c_PROTEIN_nBTCF </ci>
                    <ci> PseudoBioObj__PROTEIN_E_nBTCF </ci>
                  </apply>
                </apply>
                <apply>
                  <divide/>
                  <apply>
                    <times/>
                    <ci> k_PROTEIN_Otx </ci>
                    <ci> PseudoBioObj__PROTEIN_E_Otx </ci>
                  </apply>
                  <apply>
                    <plus/>
                    <ci> c_PROTEIN_Otx </ci>
                    <ci> PseudoBioObj__PROTEIN_E_Otx </ci>
                  </apply>
                </apply>
                <apply>
                  <divide/>
                  <apply>
                    <times/>
                    <ci> k_PROTEIN_Bra </ci>
                    <ci> PseudoBioObj__PROTEIN_E_Bra </ci>
                  </apply>
                  <apply>
                    <plus/>
                    <ci> c_PROTEIN_Bra </ci>
                    <ci> PseudoBioObj__PROTEIN_E_Bra </ci>
                  </apply>
                </apply>
                <apply>
                  <divide/>
                  <apply>
                    <times/>
                    <ci> k_PROTEIN_Tgif </ci>
                    <ci> PseudoBioObj__PROTEIN_E_Tgif </ci>
                  </apply>
                  <apply>
                    <plus/>
                    <ci> c_PROTEIN_Tgif </ci>
                    <ci> PseudoBioObj__PROTEIN_E_Tgif </ci>
                  </apply>
                </apply>
              </apply>
              <apply>
                <divide/>
                <apply>
                  <times/>
                  <ci> k_PROTEIN_GroTFC </ci>
                  <ci> c_PROTEIN_GroTFC </ci>
                </apply>
                <apply>
                  <plus/>
                  <ci> c_PROTEIN_GroTFC </ci>
                  <ci> PseudoBioObj__PROTEIN_E_GroTFC </ci>
                </apply>
              </apply>
              <apply>
                <divide/>
                <apply>
                  <times/>
                  <ci> k_PROTEIN_FoxA </ci>
                  <ci> c_PROTEIN_FoxA </ci>
                </apply>
                <apply>
                  <plus/>
                  <ci> c_PROTEIN_FoxA </ci>
                  <ci> PseudoBioObj__PROTEIN_E_FoxA </ci>
                </apply>
              </apply>
            </apply>
          </math>
          <listOfParameters>
            <parameter id="k_PROTEIN_GroTFC" value="1"/>
            <parameter id="c_PROTEIN_GroTFC" value="1"/>
            <parameter id="k_PROTEIN_FoxA" value="1"/>
            <parameter id="c_PROTEIN_FoxA" value="1"/>
            <parameter id="k_PROTEIN_nBTCF" value="1"/>
            <parameter id="c_PROTEIN_nBTCF" value="1"/>
            <parameter id="k_PROTEIN_Tgif" value="1"/>
            <parameter id="c_PROTEIN_Tgif" value="1"/>
            <parameter id="k_PROTEIN_Bra" value="1"/>
            <parameter id="c_PROTEIN_Bra" value="1"/>
            <parameter id="k_PROTEIN_Otx" value="1"/>
            <parameter id="c_PROTEIN_Otx" value="1"/>
            <parameter id="k_PROTEIN_GataE" value="1"/>
            <parameter id="c_PROTEIN_GataE" value="1"/>
          </listOfParameters>
        </kineticLaw>
      </reaction>
      <reaction id="PseudoBioObj__GENE_E_FoxB_transcription_0" name="PseudoBioObj.GENE_E_FoxB_transcription" reversible="false">
        <listOfReactants>
          <speciesReference species="PseudoBioObj__GENE_E_FoxB"/>
        </listOfReactants>
        <listOfProducts>
          <speciesReference species="PseudoBioObj__mRNA_E_FoxB"/>
        </listOfProducts>
        <listOfModifiers>
          <modifierSpeciesReference species="PseudoBioObj__PROTEIN_E_Alx1"/>
          <modifierSpeciesReference species="PseudoBioObj__PROTEIN_E_Ets1"/>
          <modifierSpeciesReference species="PseudoBioObj__PROTEIN_E_TBr"/>
          <modifierSpeciesReference species="PseudoBioObj__PROTEIN_E_Dri"/>
          <modifierSpeciesReference species="PseudoBioObj__PROTEIN_E_FoxB"/>
        </listOfModifiers>
        <kineticLaw>
          <math xmlns="http://www.w3.org/1998/Math/MathML">
            <apply>
              <times/>
              <apply>
                <plus/>
                <apply>
                  <divide/>
                  <apply>
                    <times/>
                    <ci> k_PROTEIN_Alx1 </ci>
                    <ci> PseudoBioObj__PROTEIN_E_Alx1 </ci>
                  </apply>
                  <apply>
                    <plus/>
                    <ci> c_PROTEIN_Alx1 </ci>
                    <ci> PseudoBioObj__PROTEIN_E_Alx1 </ci>
                  </apply>
                </apply>
                <apply>
                  <divide/>
                  <apply>
                    <times/>
                    <ci> k_PROTEIN_Ets1 </ci>
                    <ci> PseudoBioObj__PROTEIN_E_Ets1 </ci>
                  </apply>
                  <apply>
                    <plus/>
                    <ci> c_PROTEIN_Ets1 </ci>
                    <ci> PseudoBioObj__PROTEIN_E_Ets1 </ci>
                  </apply>
                </apply>
                <apply>
                  <divide/>
                  <apply>
                    <times/>
                    <ci> k_PROTEIN_TBr </ci>
                    <ci> PseudoBioObj__PROTEIN_E_TBr </ci>
                  </apply>
                  <apply>
                    <plus/>
                    <ci> c_PROTEIN_TBr </ci>
                    <ci> PseudoBioObj__PROTEIN_E_TBr </ci>
                  </apply>
                </apply>
                <apply>
                  <divide/>
                  <apply>
                    <times/>
                    <ci> k_PROTEIN_Dri </ci>
                    <ci> PseudoBioObj__PROTEIN_E_Dri </ci>
                  </apply>
                  <apply>
                    <plus/>
                    <ci> c_PROTEIN_Dri </ci>
                    <ci> PseudoBioObj__PROTEIN_E_Dri </ci>
                  </apply>
                </apply>
              </apply>
              <apply>
                <divide/>
                <apply>
                  <times/>
                  <ci> k_PROTEIN_FoxB </ci>
                  <ci> c_PROTEIN_FoxB </ci>
                </apply>
                <apply>
                  <plus/>
                  <ci> c_PROTEIN_FoxB </ci>
                  <ci> PseudoBioObj__PROTEIN_E_FoxB </ci>
                </apply>
              </apply>
            </apply>
          </math>
          <listOfParameters>
            <parameter id="k_PROTEIN_Ets1" value="1"/>
            <parameter id="c_PROTEIN_Ets1" value="1"/>
            <parameter id="k_PROTEIN_Dri" value="1"/>
            <parameter id="c_PROTEIN_Dri" value="1"/>
            <parameter id="k_PROTEIN_TBr" value="1"/>
            <parameter id="c_PROTEIN_TBr" value="1"/>
            <parameter id="k_PROTEIN_FoxB" value="1"/>
            <parameter id="c_PROTEIN_FoxB" value="1"/>
            <parameter id="k_PROTEIN_Alx1" value="1"/>
            <parameter id="c_PROTEIN_Alx1" value="1"/>
          </listOfParameters>
        </kineticLaw>
      </reaction>
      <reaction id="PseudoBioObj__GENE_E_FoxN23_transcription_0" name="PseudoBioObj.GENE_E_FoxN23_transcription" reversible="false">
        <listOfReactants>
          <speciesReference species="PseudoBioObj__GENE_E_FoxN23"/>
        </listOfReactants>
        <listOfProducts>
          <speciesReference species="PseudoBioObj__mRNA_E_FoxN23"/>
        </listOfProducts>
        <listOfModifiers>
          <modifierSpeciesReference species="PseudoBioObj__PROTEIN_E_nBTCF"/>
        </listOfModifiers>
        <kineticLaw>
          <math xmlns="http://www.w3.org/1998/Math/MathML">
            <apply>
                  <divide/>
                <apply>
                  <times/>
                  <ci> k_PROTEIN_nBTCF </ci>
                  <ci> PseudoBioObj__PROTEIN_E_nBTCF </ci>
                </apply>
                <apply>
                  <plus/>
                  <ci> c_PROTEIN_nBTCF </ci>
                  <ci> PseudoBioObj__PROTEIN_E_nBTCF </ci>
                </apply>
             </apply>
          </math>
          <listOfParameters>
            <parameter id="k_PROTEIN_nBTCF" value="1"/>
            <parameter id="c_PROTEIN_nBTCF" value="1"/>
          </listOfParameters>
        </kineticLaw>
      </reaction>
      <reaction id="PseudoBioObj__GENE_E_FoxO_transcription_0" name="PseudoBioObj.GENE_E_FoxO_transcription" reversible="false">
        <listOfReactants>
          <speciesReference species="PseudoBioObj__GENE_E_FoxO"/>
        </listOfReactants>
        <listOfProducts>
          <speciesReference species="PseudoBioObj__mRNA_E_FoxO"/>
        </listOfProducts>
        <listOfModifiers>
          <modifierSpeciesReference species="PseudoBioObj__PROTEIN_E_Ets1"/>
          <modifierSpeciesReference species="PseudoBioObj__PROTEIN_E_Hex"/>
          <modifierSpeciesReference species="PseudoBioObj__PROTEIN_E_Tgif"/>
          <modifierSpeciesReference species="PseudoBioObj__PROTEIN_E_Erg"/>
        </listOfModifiers>
        <kineticLaw>
          <math xmlns="http://www.w3.org/1998/Math/MathML">
            <apply>
              <plus/>
              <apply>
                <divide/>
                <apply>
                  <times/>
                  <ci> k_PROTEIN_Ets1 </ci>
                  <ci> PseudoBioObj__PROTEIN_E_Ets1 </ci>
                </apply>
                <apply>
                  <plus/>
                  <ci> c_PROTEIN_Ets1 </ci>
                  <ci> PseudoBioObj__PROTEIN_E_Ets1 </ci>
                </apply>
              </apply>
              <apply>
                <divide/>
                <apply>
                  <times/>
                  <ci> k_PROTEIN_Hex </ci>
                  <ci> PseudoBioObj__PROTEIN_E_Hex </ci>
                </apply>
                <apply>
                  <plus/>
                  <ci> c_PROTEIN_Hex </ci>
                  <ci> PseudoBioObj__PROTEIN_E_Hex </ci>
                </apply>
              </apply>
              <apply>
                <divide/>
                <apply>
                  <times/>
                  <ci> k_PROTEIN_Tgif </ci>
                  <ci> PseudoBioObj__PROTEIN_E_Tgif </ci>
                </apply>
                <apply>
                  <plus/>
                  <ci> c_PROTEIN_Tgif </ci>
                  <ci> PseudoBioObj__PROTEIN_E_Tgif </ci>
                </apply>
              </apply>
              <apply>
                <divide/>
                <apply>
                  <times/>
                  <ci> k_PROTEIN_Erg </ci>
                  <ci> PseudoBioObj__PROTEIN_E_Erg </ci>
                </apply>
                <apply>
                  <plus/>
                  <ci> c_PROTEIN_Erg </ci>
                  <ci> PseudoBioObj__PROTEIN_E_Erg </ci>
                </apply>
              </apply>
            </apply>
          </math>
          <listOfParameters>
            <parameter id="k_PROTEIN_Ets1" value="1"/>
            <parameter id="c_PROTEIN_Ets1" value="1"/>
            <parameter id="k_PROTEIN_Hex" value="1"/>
            <parameter id="c_PROTEIN_Hex" value="1"/>
            <parameter id="k_PROTEIN_Erg" value="1"/>
            <parameter id="c_PROTEIN_Erg" value="1"/>
            <parameter id="k_PROTEIN_Tgif" value="1"/>
            <parameter id="c_PROTEIN_Tgif" value="1"/>
          </listOfParameters>
        </kineticLaw>
      </reaction>
      <reaction id="PseudoBioObj__GENE_E_FvMo_transcription_0" name="PseudoBioObj.GENE_E_FvMo_transcription" reversible="false">
        <listOfReactants>
          <speciesReference species="PseudoBioObj__GENE_E_FvMo"/>
        </listOfReactants>
        <listOfProducts>
          <speciesReference species="PseudoBioObj__mRNA_E_FvMo"/>
        </listOfProducts>
        <listOfModifiers>
          <modifierSpeciesReference species="PseudoBioObj__PROTEIN_E_Gcm"/>
          <modifierSpeciesReference species="PseudoBioObj__PROTEIN_E_GataE"/>
        </listOfModifiers>
        <kineticLaw>
          <math xmlns="http://www.w3.org/1998/Math/MathML">
            <apply>
              <plus/>
              <apply>
                <divide/>
                <apply>
                  <times/>
                  <ci> k_PROTEIN_Gcm </ci>
                  <ci> PseudoBioObj__PROTEIN_E_Gcm </ci>
                </apply>
                <apply>
                  <plus/>
                  <ci> c_PROTEIN_Gcm </ci>
                  <ci> PseudoBioObj__PROTEIN_E_Gcm </ci>
                </apply>
              </apply>
              <apply>
                <divide/>
                <apply>
                  <times/>
                  <ci> k_PROTEIN_GataE </ci>
                  <ci> PseudoBioObj__PROTEIN_E_GataE </ci>
                </apply>
                <apply>
                  <plus/>
                  <ci> c_PROTEIN_GataE </ci>
                  <ci> PseudoBioObj__PROTEIN_E_GataE </ci>
                </apply>
              </apply>
            </apply>
          </math>
          <listOfParameters>
            <parameter id="k_PROTEIN_GataE" value="1"/>
            <parameter id="c_PROTEIN_GataE" value="1"/>
            <parameter id="k_PROTEIN_Gcm" value="1"/>
            <parameter id="c_PROTEIN_Gcm" value="1"/>
          </listOfParameters>
        </kineticLaw>
      </reaction>
      <reaction id="PseudoBioObj__GENE_E_GataC_transcription_0" name="PseudoBioObj.GENE_E_GataC_transcription" reversible="false">
        <listOfReactants>
          <speciesReference species="PseudoBioObj__GENE_E_GataC"/>
        </listOfReactants>
        <listOfProducts>
          <speciesReference species="PseudoBioObj__mRNA_E_GataC"/>
        </listOfProducts>
        <listOfModifiers>
          <modifierSpeciesReference species="PseudoBioObj__PROTEIN_E_GataE"/>
          <modifierSpeciesReference species="PseudoBioObj__PROTEIN_E_Hnf6"/>
          <modifierSpeciesReference species="PseudoBioObj__PROTEIN_GCM"/>
          <modifierSpeciesReference species="PseudoBioObj__PROTEIN_E_GataC"/>
        </listOfModifiers>
        <kineticLaw>
          <math xmlns="http://www.w3.org/1998/Math/MathML">
            <apply>
              <times/>
              <apply>
                <plus/>
                <apply>
                  <divide/>
                  <apply>
                    <times/>
                    <ci> k_PROTEIN_GataE </ci>
                    <ci> PseudoBioObj__PROTEIN_E_GataE </ci>
                  </apply>
                  <apply>
                    <plus/>
                    <ci> c_PROTEIN_GataE </ci>
                    <ci> PseudoBioObj__PROTEIN_E_GataE </ci>
                  </apply>
                </apply>
                <apply>
                  <divide/>
                  <apply>
                    <times/>
                    <ci> k_PROTEIN_Hnf6 </ci>
                    <ci> PseudoBioObj__PROTEIN_E_Hnf6 </ci>
                  </apply>
                  <apply>
                    <plus/>
                    <ci> c_PROTEIN_Hnf6 </ci>
                    <ci> PseudoBioObj__PROTEIN_E_Hnf6 </ci>
                  </apply>
                </apply>
                <apply>
                  <divide/>
                  <apply>
                    <times/>
                    <ci> k_PROTEIN_GCM </ci>
                    <ci> PseudoBioObj__PROTEIN_GCM </ci>
                  </apply>
                  <apply>
                    <plus/>
                    <ci> c_PROTEIN_GCM </ci>
                    <ci> PseudoBioObj__PROTEIN_GCM </ci>
                  </apply>
                </apply>
              </apply>
              <apply>
                <divide/>
                <apply>
                  <times/>
                  <ci> k_PROTEIN_GataC </ci>
                  <ci> c_PROTEIN_GataC </ci>
                </apply>
                <apply>
                  <plus/>
                  <ci> c_PROTEIN_GataC </ci>
                  <ci> PseudoBioObj__PROTEIN_E_GataC </ci>
                </apply>
              </apply>
            </apply>
          </math>
          <listOfParameters>
            <parameter id="k_PROTEIN_GataC" value="1"/>
            <parameter id="c_PROTEIN_GataC" value="1"/>
            <parameter id="k_PROTEIN_GCM" value="1"/>
            <parameter id="c_PROTEIN_GCM" value="1"/>
            <parameter id="k_PROTEIN_GataE" value="1"/>
            <parameter id="c_PROTEIN_GataE" value="1"/>
            <parameter id="k_PROTEIN_Hnf6" value="1"/>
            <parameter id="c_PROTEIN_Hnf6" value="1"/>
          </listOfParameters>
        </kineticLaw>
      </reaction>
      <reaction id="PseudoBioObj__GENE_E_GataE_transcription_0" name="PseudoBioObj.GENE_E_GataE_transcription" reversible="false">
        <listOfReactants>
          <speciesReference species="PseudoBioObj__GENE_E_GataE"/>
        </listOfReactants>
        <listOfProducts>
          <speciesReference species="PseudoBioObj__mRNA_E_GataE"/>
        </listOfProducts>
        <listOfModifiers>
          <modifierSpeciesReference species="PseudoBioObj__PROTEIN_E_Otx"/>
          <modifierSpeciesReference species="PseudoBioObj__PROTEIN_E_SuHN"/>
          <modifierSpeciesReference species="PseudoBioObj__PROTEIN_E_Hox"/>
        </listOfModifiers>
        <kineticLaw>
          <math xmlns="http://www.w3.org/1998/Math/MathML">
            <apply>
              <times/>
              <apply>
                <plus/>
                <apply>
                  <divide/>
                  <apply>
                    <times/>
                    <ci> k_PROTEIN_Otx </ci>
                    <ci> PseudoBioObj__PROTEIN_E_Otx </ci>
                  </apply>
                  <apply>
                    <plus/>
                    <ci> c_PROTEIN_Otx </ci>
                    <ci> PseudoBioObj__PROTEIN_E_Otx </ci>
                  </apply>
                </apply>
                <apply>
                  <divide/>
                  <apply>
                    <times/>
                    <ci> k_PROTEIN_SuHN </ci>
                    <ci> PseudoBioObj__PROTEIN_E_SuHN </ci>
                  </apply>
                  <apply>
                    <plus/>
                    <ci> c_PROTEIN_SuHN </ci>
                    <ci> PseudoBioObj__PROTEIN_E_SuHN </ci>
                  </apply>
                </apply>
              </apply>
              <apply>
                <divide/>
                <apply>
                  <times/>
                  <ci> k_PROTEIN_Hox </ci>
                  <ci> c_PROTEIN_Hox </ci>
                </apply>
                <apply>
                  <plus/>
                  <ci> c_PROTEIN_Hox </ci>
                  <ci> PseudoBioObj__PROTEIN_E_Hox </ci>
                </apply>
              </apply>
            </apply>
          </math>
          <listOfParameters>
            <parameter id="k_PROTEIN_Otx" value="1"/>
            <parameter id="c_PROTEIN_Otx" value="1"/>
            <parameter id="k_PROTEIN_Hox" value="1"/>
            <parameter id="c_PROTEIN_Hox" value="1"/>
            <parameter id="k_PROTEIN_SuHN" value="1"/>
            <parameter id="c_PROTEIN_SuHN" value="1"/>
          </listOfParameters>
        </kineticLaw>
      </reaction>
      <reaction id="PseudoBioObj__GENE_E_Gcad_transcription_0" name="PseudoBioObj.GENE_E_Gcad_transcription" reversible="false">
        <listOfReactants>
          <speciesReference species="PseudoBioObj__GENE_E_Gcad"/>
        </listOfReactants>
        <listOfProducts>
          <speciesReference species="PseudoBioObj__mRNA_E_Gcad"/>
        </listOfProducts>
        <listOfModifiers>
          <modifierSpeciesReference species="PseudoBioObj__PROTEIN_E_UbiqGcad"/>
          <modifierSpeciesReference species="PseudoBioObj__PROTEIN_E_Snail"/>
        </listOfModifiers>
        <kineticLaw>
          <math xmlns="http://www.w3.org/1998/Math/MathML">
            <apply>
              <times/>
              <apply>
                <divide/>
                <apply>
                  <times/>
                  <ci> k_PROTEIN_UbiqGcad </ci>
                  <ci> PseudoBioObj__PROTEIN_E_UbiqGcad </ci>
                </apply>
                <apply>
                  <plus/>
                  <ci> c_PROTEIN_UbiqGcad </ci>
                  <ci> PseudoBioObj__PROTEIN_E_UbiqGcad </ci>
                </apply>
              </apply>
              <apply>
                <divide/>
                <apply>
                  <times/>
                  <ci> k_PROTEIN_Snail </ci>
                  <ci> c_PROTEIN_Snail </ci>
                </apply>
                <apply>
                  <plus/>
                  <ci> c_PROTEIN_Snail </ci>
                  <ci> PseudoBioObj__PROTEIN_E_Snail </ci>
                </apply>
              </apply>
            </apply>
          </math>
          <listOfParameters>
            <parameter id="k_PROTEIN_Snail" value="1"/>
            <parameter id="c_PROTEIN_Snail" value="1"/>
            <parameter id="k_PROTEIN_UbiqGcad" value="1"/>
            <parameter id="c_PROTEIN_UbiqGcad" value="1"/>
          </listOfParameters>
        </kineticLaw>
      </reaction>
      <reaction id="PseudoBioObj__GENE_E_Gcm_transcription_0" name="PseudoBioObj.GENE_E_Gcm_transcription" reversible="false">
        <listOfReactants>
          <speciesReference species="PseudoBioObj__GENE_E_Gcm"/>
        </listOfReactants>
        <listOfProducts>
          <speciesReference species="PseudoBioObj__mRNA_E_Gcm"/>
        </listOfProducts>
        <listOfModifiers>
          <modifierSpeciesReference species="PseudoBioObj__PROTEIN_E_nBTCF"/>
          <modifierSpeciesReference species="PseudoBioObj__PROTEIN_E_SuHN"/>
          <modifierSpeciesReference species="PseudoBioObj__PROTEIN_E_Gcm"/>
          <modifierSpeciesReference species="PseudoBioObj__PROTEIN_E_GroTCF"/>
          <modifierSpeciesReference species="PseudoBioObj__PROTEIN_E_FoxA"/>
          <modifierSpeciesReference species="PseudoBioObj__PROTEIN_E_Alx1"/>
        </listOfModifiers>
        <kineticLaw>
          <math xmlns="http://www.w3.org/1998/Math/MathML">
            <apply>
              <times/>
              <apply>
                <plus/>
                <apply>
                  <divide/>
                  <apply>
                    <times/>
                    <ci> k_PROTEIN_nBTCF </ci>
                    <ci> PseudoBioObj__PROTEIN_E_nBTCF </ci>
                  </apply>
                  <apply>
                    <plus/>
                    <ci> c_PROTEIN_nBTCF </ci>
                    <ci> PseudoBioObj__PROTEIN_E_nBTCF </ci>
                  </apply>
                </apply>
                <apply>
                  <divide/>
                  <apply>
                    <times/>
                    <ci> k_PROTEIN_SuHN </ci>
                    <ci> PseudoBioObj__PROTEIN_E_SuHN </ci>
                  </apply>
                  <apply>
                    <plus/>
                    <ci> c_PROTEIN_SuHN </ci>
                    <ci> PseudoBioObj__PROTEIN_E_SuHN </ci>
                  </apply>
                </apply>
                <apply>
                  <divide/>
                  <apply>
                    <times/>
                    <ci> k_PROTEIN_Gcm </ci>
                    <ci> PseudoBioObj__PROTEIN_E_Gcm </ci>
                  </apply>
                  <apply>
                    <plus/>
                    <ci> c_PROTEIN_Gcm </ci>
                    <ci> PseudoBioObj__PROTEIN_E_Gcm </ci>
                  </apply>
                </apply>
              </apply>
              <apply>
                <divide/>
                <apply>
                  <times/>
                  <ci> k_PROTEIN_GroTCF </ci>
                  <ci> c_PROTEIN_GroTCF </ci>
                </apply>
                <apply>
                  <plus/>
                  <ci> c_PROTEIN_GroTCF </ci>
                  <ci> PseudoBioObj__PROTEIN_E_GroTCF </ci>
                </apply>
              </apply>
              <apply>
                <divide/>
                <apply>
                  <times/>
                  <ci> k_PROTEIN_FoxA </ci>
                  <ci> c_PROTEIN_FoxA </ci>
                </apply>
                <apply>
                  <plus/>
                  <ci> c_PROTEIN_FoxA </ci>
                  <ci> PseudoBioObj__PROTEIN_E_FoxA </ci>
                </apply>
              </apply>
              <apply>
                <divide/>
                <apply>
                  <times/>
                  <ci> k_PROTEIN_Alx1 </ci>
                  <ci> c_PROTEIN_Alx1 </ci>
                </apply>
                <apply>
                  <plus/>
                  <ci> c_PROTEIN_Alx1 </ci>
                  <ci> PseudoBioObj__PROTEIN_E_Alx1 </ci>
                </apply>
              </apply>
            </apply>
          </math>
          <listOfParameters>
            <parameter id="k_PROTEIN_FoxA" value="1"/>
            <parameter id="c_PROTEIN_FoxA" value="1"/>
            <parameter id="k_PROTEIN_nBTCF" value="1"/>
            <parameter id="c_PROTEIN_nBTCF" value="1"/>
            <parameter id="k_PROTEIN_Alx1" value="1"/>
            <parameter id="c_PROTEIN_Alx1" value="1"/>
            <parameter id="k_PROTEIN_GroTCF" value="1"/>
            <parameter id="c_PROTEIN_GroTCF" value="1"/>
            <parameter id="k_PROTEIN_SuHN" value="1"/>
            <parameter id="c_PROTEIN_SuHN" value="1"/>
            <parameter id="k_PROTEIN_Gcm" value="1"/>
            <parameter id="c_PROTEIN_Gcm" value="1"/>
          </listOfParameters>
        </kineticLaw>
      </reaction>
      <reaction id="PseudoBioObj__GENE_E_Gelsolin_transcription_0" name="PseudoBioObj.GENE_E_Gelsolin_transcription" reversible="false">
        <listOfReactants>
          <speciesReference species="PseudoBioObj__GENE_E_Gelsolin"/>
        </listOfReactants>
        <listOfProducts>
          <speciesReference species="PseudoBioObj__mRNA_E_Gelsolin"/>
        </listOfProducts>
        <listOfModifiers>
          <modifierSpeciesReference species="PseudoBioObj__PROTEIN_E_Bra"/>
        </listOfModifiers>
        <kineticLaw>
          <math xmlns="http://www.w3.org/1998/Math/MathML">
            <apply>
		<divide/>
                <apply>
                  <times/>
                  <ci> k_PROTEIN_Bra </ci>
                  <ci> PseudoBioObj__PROTEIN_E_Bra </ci>
                </apply>
                <apply>
                  <plus/>
                  <ci> c_PROTEIN_Bra </ci>
                  <ci> PseudoBioObj__PROTEIN_E_Bra </ci>
                </apply>
            </apply>
          </math>
          <listOfParameters>
            <parameter id="k_PROTEIN_Bra" value="1"/>
            <parameter id="c_PROTEIN_Bra" value="1"/>
          </listOfParameters>
        </kineticLaw>
      </reaction>
      <reaction id="PseudoBioObj__GENE_E_HesC_transcription_0" name="PseudoBioObj.GENE_E_HesC_transcription" reversible="false">
        <listOfReactants>
          <speciesReference species="PseudoBioObj__GENE_E_HesC"/>
        </listOfReactants>
        <listOfProducts>
          <speciesReference species="PseudoBioObj__mRNA_E_HesC"/>
        </listOfProducts>
        <listOfModifiers>
          <modifierSpeciesReference species="PseudoBioObj__PROTEIN_E_UbiqHesC"/>
          <modifierSpeciesReference species="PseudoBioObj__PROTEIN_E_Pmar1"/>
        </listOfModifiers>
        <kineticLaw>
          <math xmlns="http://www.w3.org/1998/Math/MathML">
            <apply>
              <times/>
              <apply>
                <divide/>
                <apply>
                  <times/>
                  <ci> k_PROTEIN_UbiqHesC </ci>
                  <ci> PseudoBioObj__PROTEIN_E_UbiqHesC </ci>
                </apply>
                <apply>
                  <plus/>
                  <ci> c_PROTEIN_UbiqHesC </ci>
                  <ci> PseudoBioObj__PROTEIN_E_UbiqHesC </ci>
                </apply>
              </apply>
              <apply>
                <divide/>
                <apply>
                  <times/>
                  <ci> k_PROTEIN_Pmar1 </ci>
                  <ci> c_PROTEIN_Pmar1 </ci>
                </apply>
                <apply>
                  <plus/>
                  <ci> c_PROTEIN_Pmar1 </ci>
                  <ci> PseudoBioObj__PROTEIN_E_Pmar1 </ci>
                </apply>
              </apply>
            </apply>
          </math>
          <listOfParameters>
            <parameter id="k_PROTEIN_UbiqHesC" value="1"/>
            <parameter id="c_PROTEIN_UbiqHesC" value="1"/>
            <parameter id="k_PROTEIN_Pmar1" value="1"/>
            <parameter id="c_PROTEIN_Pmar1" value="1"/>
          </listOfParameters>
        </kineticLaw>
      </reaction>
      <reaction id="PseudoBioObj__GENE_E_Hex_transcription_0" name="PseudoBioObj.GENE_E_Hex_transcription" reversible="false">
        <listOfReactants>
          <speciesReference species="PseudoBioObj__GENE_E_Hex"/>
        </listOfReactants>
        <listOfProducts>
          <speciesReference species="PseudoBioObj__mRNA_E_Hex"/>
        </listOfProducts>
        <listOfModifiers>
          <modifierSpeciesReference species="PseudoBioObj__PROTEIN_E_Tgif"/>
          <modifierSpeciesReference species="PseudoBioObj__PROTEIN_E_Ets1"/>
          <modifierSpeciesReference species="PseudoBioObj__PROTEIN_E_Erg"/>
        </listOfModifiers>
        <kineticLaw>
          <math xmlns="http://www.w3.org/1998/Math/MathML">
            <apply>
              <plus/>
              <apply>
                <divide/>
                <apply>
                  <times/>
                  <ci> k_PROTEIN_Tgif </ci>
                  <ci> PseudoBioObj__PROTEIN_E_Tgif </ci>
                </apply>
                <apply>
                  <plus/>
                  <ci> c_PROTEIN_Tgif </ci>
                  <ci> PseudoBioObj__PROTEIN_E_Tgif </ci>
                </apply>
              </apply>
              <apply>
                <divide/>
                <apply>
                  <times/>
                  <ci> k_PROTEIN_Ets1 </ci>
                  <ci> PseudoBioObj__PROTEIN_E_Ets1 </ci>
                </apply>
                <apply>
                  <plus/>
                  <ci> c_PROTEIN_Ets1 </ci>
                  <ci> PseudoBioObj__PROTEIN_E_Ets1 </ci>
                </apply>
              </apply>
              <apply>
                <divide/>
                <apply>
                  <times/>
                  <ci> k_PROTEIN_Erg </ci>
                  <ci> PseudoBioObj__PROTEIN_E_Erg </ci>
                </apply>
                <apply>
                  <plus/>
                  <ci> c_PROTEIN_Erg </ci>
                  <ci> PseudoBioObj__PROTEIN_E_Erg </ci>
                </apply>
              </apply>
            </apply>
          </math>
          <listOfParameters>
            <parameter id="k_PROTEIN_Ets1" value="1"/>
            <parameter id="c_PROTEIN_Ets1" value="1"/>
            <parameter id="k_PROTEIN_Erg" value="1"/>
            <parameter id="c_PROTEIN_Erg" value="1"/>
            <parameter id="k_PROTEIN_Tgif" value="1"/>
            <parameter id="c_PROTEIN_Tgif" value="1"/>
          </listOfParameters>
        </kineticLaw>
      </reaction>
      <reaction id="PseudoBioObj__GENE_E_Hnf6_transcription_0" name="PseudoBioObj.GENE_E_Hnf6_transcription" reversible="false">
        <listOfReactants>
          <speciesReference species="PseudoBioObj__GENE_E_Hnf6"/>
        </listOfReactants>
        <listOfProducts>
          <speciesReference species="PseudoBioObj__mRNA_E_Hnf6"/>
        </listOfProducts>
        <listOfModifiers>
          <modifierSpeciesReference species="PseudoBioObj__PROTEIN_E_UbiqHnf6"/>
        </listOfModifiers>
        <kineticLaw>
          <math xmlns="http://www.w3.org/1998/Math/MathML">
            <apply>
               <divide/>
                <apply>
                  <times/>
                  <ci> k_PROTEIN_UbiqHnf6 </ci>
                  <ci> PseudoBioObj__PROTEIN_E_UbiqHnf6 </ci>
                </apply>
                <apply>
                  <plus/>
                  <ci> c_PROTEIN_UbiqHnf6 </ci>
                  <ci> PseudoBioObj__PROTEIN_E_UbiqHnf6 </ci>
                </apply>
            </apply>
          </math>
          <listOfParameters>
            <parameter id="k_PROTEIN_UbiqHnf6" value="1"/>
            <parameter id="c_PROTEIN_UbiqHnf6" value="1"/>
          </listOfParameters>
        </kineticLaw>
      </reaction>
      <reaction id="PseudoBioObj__GENE_E_Hox_transcription_0" name="PseudoBioObj.GENE_E_Hox_transcription" reversible="false">
        <listOfReactants>
          <speciesReference species="PseudoBioObj__GENE_E_Hox"/>
        </listOfReactants>
        <listOfProducts>
          <speciesReference species="PseudoBioObj__mRNA_E_Hox"/>
        </listOfProducts>
        <listOfModifiers>
          <modifierSpeciesReference species="PseudoBioObj__PROTEIN_E_Blimp1"/>
          <modifierSpeciesReference species="PseudoBioObj__PROTEIN_E_nBTCF"/>
          <modifierSpeciesReference species="PseudoBioObj__PROTEIN_E_Eve"/>
          <modifierSpeciesReference species="PseudoBioObj__PROTEIN_E_Otx"/>
          <modifierSpeciesReference species="PseudoBioObj__PROTEIN_E_GroTCF"/>
        </listOfModifiers>
        <kineticLaw>
          <math xmlns="http://www.w3.org/1998/Math/MathML">
            <apply>
              <times/>
              <apply>
                <plus/>
                <apply>
                  <divide/>
                  <apply>
                    <times/>
                    <ci> k_PROTEIN_Blimp1 </ci>
                    <ci> PseudoBioObj__PROTEIN_E_Blimp1 </ci>
                  </apply>
                  <apply>
                    <plus/>
                    <ci> c_PROTEIN_Blimp1 </ci>
                    <ci> PseudoBioObj__PROTEIN_E_Blimp1 </ci>
                  </apply>
                </apply>
                <apply>
                  <divide/>
                  <apply>
                    <times/>
                    <ci> k_PROTEIN_nBTCF </ci>
                    <ci> PseudoBioObj__PROTEIN_E_nBTCF </ci>
                  </apply>
                  <apply>
                    <plus/>
                    <ci> c_PROTEIN_nBTCF </ci>
                    <ci> PseudoBioObj__PROTEIN_E_nBTCF </ci>
                  </apply>
                </apply>
                <apply>
                  <divide/>
                  <apply>
                    <times/>
                    <ci> k_PROTEIN_Eve </ci>
                    <ci> PseudoBioObj__PROTEIN_E_Eve </ci>
                  </apply>
                  <apply>
                    <plus/>
                    <ci> c_PROTEIN_Eve </ci>
                    <ci> PseudoBioObj__PROTEIN_E_Eve </ci>
                  </apply>
                </apply>
                <apply>
                  <divide/>
                  <apply>
                    <times/>
                    <ci> k_PROTEIN_Otx </ci>
                    <ci> PseudoBioObj__PROTEIN_E_Otx </ci>
                  </apply>
                  <apply>
                    <plus/>
                    <ci> c_PROTEIN_Otx </ci>
                    <ci> PseudoBioObj__PROTEIN_E_Otx </ci>
                  </apply>
                </apply>
              </apply>
              <apply>
                <divide/>
                <apply>
                  <times/>
                  <ci> k_PROTEIN_GroTCF </ci>
                  <ci> c_PROTEIN_GroTCF </ci>
                </apply>
                <apply>
                  <plus/>
                  <ci> c_PROTEIN_GroTCF </ci>
                  <ci> PseudoBioObj__PROTEIN_E_GroTCF </ci>
                </apply>
              </apply>
            </apply>
          </math>
          <listOfParameters>
            <parameter id="k_PROTEIN_GroTCF" value="1"/>
            <parameter id="c_PROTEIN_GroTCF" value="1"/>
            <parameter id="k_PROTEIN_Blimp1" value="1"/>
            <parameter id="c_PROTEIN_Blimp1" value="1"/>
            <parameter id="k_PROTEIN_Otx" value="1"/>
            <parameter id="c_PROTEIN_Otx" value="1"/>
            <parameter id="k_PROTEIN_Eve" value="1"/>
            <parameter id="c_PROTEIN_Eve" value="1"/>
            <parameter id="k_PROTEIN_nBTCF" value="1"/>
            <parameter id="c_PROTEIN_nBTCF" value="1"/>
          </listOfParameters>
        </kineticLaw>
      </reaction>
      <reaction id="PseudoBioObj__GENE_E_Kakapo_transcription_0" name="PseudoBioObj.GENE_E_Kakapo_transcription" reversible="false">
        <listOfReactants>
          <speciesReference species="PseudoBioObj__GENE_E_Kakapo"/>
        </listOfReactants>
        <listOfProducts>
          <speciesReference species="PseudoBioObj__mRNA_E_Kakapo"/>
        </listOfProducts>
        <listOfModifiers>
          <modifierSpeciesReference species="PseudoBioObj__PROTEIN_E_Bra"/>
        </listOfModifiers>
        <kineticLaw>
          <math xmlns="http://www.w3.org/1998/Math/MathML">
            <apply>
                <divide/>
                <apply>
                  <times/>
                  <ci> k_PROTEIN_Bra </ci>
                  <ci> PseudoBioObj__PROTEIN_E_Bra </ci>
                </apply>
                <apply>
                  <plus/>
                  <ci> c_PROTEIN_Bra </ci>
                  <ci> PseudoBioObj__PROTEIN_E_Bra </ci>
                </apply>
              </apply>
          </math>
          <listOfParameters>
            <parameter id="k_PROTEIN_Bra" value="1"/>
            <parameter id="c_PROTEIN_Bra" value="1"/>
          </listOfParameters>
        </kineticLaw>
      </reaction>
      <reaction id="PseudoBioObj__GENE_E_Lim_transcription_0" name="PseudoBioObj.GENE_E_Lim_transcription" reversible="false">
        <listOfReactants>
          <speciesReference species="PseudoBioObj__GENE_E_Lim"/>
        </listOfReactants>
        <listOfProducts>
          <speciesReference species="PseudoBioObj__mRNA_E_Lim"/>
        </listOfProducts>
        <listOfModifiers>
          <modifierSpeciesReference species="PseudoBioObj__PROTEIN_E_GataE"/>
          <modifierSpeciesReference species="PseudoBioObj__PROTEIN_E_Otx"/>
        </listOfModifiers>
        <kineticLaw>
          <math xmlns="http://www.w3.org/1998/Math/MathML">
            <apply>
              <plus/>
              <apply>
                <divide/>
                <apply>
                  <times/>
                  <ci> k_PROTEIN_GataE </ci>
                  <ci> PseudoBioObj__PROTEIN_E_GataE </ci>
                </apply>
                <apply>
                  <plus/>
                  <ci> c_PROTEIN_GataE </ci>
                  <ci> PseudoBioObj__PROTEIN_E_GataE </ci>
                </apply>
              </apply>
              <apply>
                <divide/>
                <apply>
                  <times/>
                  <ci> k_PROTEIN_Otx </ci>
                  <ci> PseudoBioObj__PROTEIN_E_Otx </ci>
                </apply>
                <apply>
                  <plus/>
                  <ci> c_PROTEIN_Otx </ci>
                  <ci> PseudoBioObj__PROTEIN_E_Otx </ci>
                </apply>
              </apply>
            </apply>
          </math>
          <listOfParameters>
            <parameter id="k_PROTEIN_Otx" value="1"/>
            <parameter id="c_PROTEIN_Otx" value="1"/>
            <parameter id="k_PROTEIN_GataE" value="1"/>
            <parameter id="c_PROTEIN_GataE" value="1"/>
          </listOfParameters>
        </kineticLaw>
      </reaction>
      <reaction id="PseudoBioObj__GENE_E_Msp130_transcription_0" name="PseudoBioObj.GENE_E_Msp130_transcription" reversible="false">
        <listOfReactants>
          <speciesReference species="PseudoBioObj__GENE_E_Msp130"/>
        </listOfReactants>
        <listOfProducts>
          <speciesReference species="PseudoBioObj__mRNA_E_Msp130"/>
        </listOfProducts>
        <listOfModifiers>
          <modifierSpeciesReference species="PseudoBioObj__PROTEIN_E_Hnf6"/>
          <modifierSpeciesReference species="PseudoBioObj__PROTEIN_E_FoxB"/>
          <modifierSpeciesReference species="PseudoBioObj__PROTEIN_E_Ets1"/>
          <modifierSpeciesReference species="PseudoBioObj__PROTEIN_E_Alx1"/>
          <modifierSpeciesReference species="PseudoBioObj__PROTEIN_E_Hex"/>
          <modifierSpeciesReference species="PseudoBioObj__PROTEIN_E_TBr"/>
          <modifierSpeciesReference species="PseudoBioObj__PROTEIN_E_Erg"/>
        </listOfModifiers>
        <kineticLaw>
          <math xmlns="http://www.w3.org/1998/Math/MathML">
            <apply>
              <plus/>
              <apply>
                <divide/>
                <apply>
                  <times/>
                  <ci> k_PROTEIN_Hnf6 </ci>
                  <ci> PseudoBioObj__PROTEIN_E_Hnf6 </ci>
                </apply>
                <apply>
                  <plus/>
                  <ci> c_PROTEIN_Hnf6 </ci>
                  <ci> PseudoBioObj__PROTEIN_E_Hnf6 </ci>
                </apply>
              </apply>
              <apply>
                <divide/>
                <apply>
                  <times/>
                  <ci> k_PROTEIN_FoxB </ci>
                  <ci> PseudoBioObj__PROTEIN_E_FoxB </ci>
                </apply>
                <apply>
                  <plus/>
                  <ci> c_PROTEIN_FoxB </ci>
                  <ci> PseudoBioObj__PROTEIN_E_FoxB </ci>
                </apply>
              </apply>
              <apply>
                <divide/>
                <apply>
                  <times/>
                  <ci> k_PROTEIN_Ets1 </ci>
                  <ci> PseudoBioObj__PROTEIN_E_Ets1 </ci>
                </apply>
                <apply>
                  <plus/>
                  <ci> c_PROTEIN_Ets1 </ci>
                  <ci> PseudoBioObj__PROTEIN_E_Ets1 </ci>
                </apply>
              </apply>
              <apply>
                <divide/>
                <apply>
                  <times/>
                  <ci> k_PROTEIN_Alx1 </ci>
                  <ci> PseudoBioObj__PROTEIN_E_Alx1 </ci>
                </apply>
                <apply>
                  <plus/>
                  <ci> c_PROTEIN_Alx1 </ci>
                  <ci> PseudoBioObj__PROTEIN_E_Alx1 </ci>
                </apply>
              </apply>
              <apply>
                <divide/>
                <apply>
                  <times/>
                  <ci> k_PROTEIN_Hex </ci>
                  <ci> PseudoBioObj__PROTEIN_E_Hex </ci>
                </apply>
                <apply>
                  <plus/>
                  <ci> c_PROTEIN_Hex </ci>
                  <ci> PseudoBioObj__PROTEIN_E_Hex </ci>
                </apply>
              </apply>
              <apply>
                <divide/>
                <apply>
                  <times/>
                  <ci> k_PROTEIN_TBr </ci>
                  <ci> PseudoBioObj__PROTEIN_E_TBr </ci>
                </apply>
                <apply>
                  <plus/>
                  <ci> c_PROTEIN_TBr </ci>
                  <ci> PseudoBioObj__PROTEIN_E_TBr </ci>
                </apply>
              </apply>
              <apply>
                <divide/>
                <apply>
                  <times/>
                  <ci> k_PROTEIN_Erg </ci>
                  <ci> PseudoBioObj__PROTEIN_E_Erg </ci>
                </apply>
                <apply>
                  <plus/>
                  <ci> c_PROTEIN_Erg </ci>
                  <ci> PseudoBioObj__PROTEIN_E_Erg </ci>
                </apply>
              </apply>
            </apply>
          </math>
          <listOfParameters>
            <parameter id="k_PROTEIN_FoxB" value="1"/>
            <parameter id="c_PROTEIN_FoxB" value="1"/>
            <parameter id="k_PROTEIN_Hex" value="1"/>
            <parameter id="c_PROTEIN_Hex" value="1"/>
            <parameter id="k_PROTEIN_Alx1" value="1"/>
            <parameter id="c_PROTEIN_Alx1" value="1"/>
            <parameter id="k_PROTEIN_Erg" value="1"/>
            <parameter id="c_PROTEIN_Erg" value="1"/>
            <parameter id="k_PROTEIN_Ets1" value="1"/>
            <parameter id="c_PROTEIN_Ets1" value="1"/>
            <parameter id="k_PROTEIN_TBr" value="1"/>
            <parameter id="c_PROTEIN_TBr" value="1"/>
            <parameter id="k_PROTEIN_Hnf6" value="1"/>
            <parameter id="c_PROTEIN_Hnf6" value="1"/>
          </listOfParameters>
        </kineticLaw>
      </reaction>
      <reaction id="PseudoBioObj__GENE_E_MspL_transcription_0" name="PseudoBioObj.GENE_E_MspL_transcription" reversible="false">
        <listOfReactants>
          <speciesReference species="PseudoBioObj__GENE_E_MspL"/>
        </listOfReactants>
        <listOfProducts>
          <speciesReference species="PseudoBioObj__mRNA_E_MspL"/>
        </listOfProducts>
        <listOfModifiers>
          <modifierSpeciesReference species="PseudoBioObj__PROTEIN_E_Ets1"/>
          <modifierSpeciesReference species="PseudoBioObj__PROTEIN_E_Alx1"/>
          <modifierSpeciesReference species="PseudoBioObj__PROTEIN_E_VEGFSignal"/>
          <modifierSpeciesReference species="PseudoBioObj__PROTEIN_E_Hex"/>
          <modifierSpeciesReference species="PseudoBioObj__PROTEIN_E_Erg"/>
        </listOfModifiers>
        <kineticLaw>
          <math xmlns="http://www.w3.org/1998/Math/MathML">
            <apply>
              <plus/>
              <apply>
                <divide/>
                <apply>
                  <times/>
                  <ci> k_PROTEIN_Ets1 </ci>
                  <ci> PseudoBioObj__PROTEIN_E_Ets1 </ci>
                </apply>
                <apply>
                  <plus/>
                  <ci> c_PROTEIN_Ets1 </ci>
                  <ci> PseudoBioObj__PROTEIN_E_Ets1 </ci>
                </apply>
              </apply>
              <apply>
                <divide/>
                <apply>
                  <times/>
                  <ci> k_PROTEIN_Alx1 </ci>
                  <ci> PseudoBioObj__PROTEIN_E_Alx1 </ci>
                </apply>
                <apply>
                  <plus/>
                  <ci> c_PROTEIN_Alx1 </ci>
                  <ci> PseudoBioObj__PROTEIN_E_Alx1 </ci>
                </apply>
              </apply>
              <apply>
                <divide/>
                <apply>
                  <times/>
                  <ci> k_PROTEIN_VEGFSignal </ci>
                  <ci> PseudoBioObj__PROTEIN_E_VEGFSignal </ci>
                </apply>
                <apply>
                  <plus/>
                  <ci> c_PROTEIN_VEGFSignal </ci>
                  <ci> PseudoBioObj__PROTEIN_E_VEGFSignal </ci>
                </apply>
              </apply>
              <apply>
                <divide/>
                <apply>
                  <times/>
                  <ci> k_PROTEIN_Hex </ci>
                  <ci> PseudoBioObj__PROTEIN_E_Hex </ci>
                </apply>
                <apply>
                  <plus/>
                  <ci> c_PROTEIN_Hex </ci>
                  <ci> PseudoBioObj__PROTEIN_E_Hex </ci>
                </apply>
              </apply>
              <apply>
                <divide/>
                <apply>
                  <times/>
                  <ci> k_PROTEIN_Erg </ci>
                  <ci> PseudoBioObj__PROTEIN_E_Erg </ci>
                </apply>
                <apply>
                  <plus/>
                  <ci> c_PROTEIN_Erg </ci>
                  <ci> PseudoBioObj__PROTEIN_E_Erg </ci>
                </apply>
              </apply>
            </apply>
          </math>
          <listOfParameters>
            <parameter id="k_PROTEIN_Hex" value="1"/>
            <parameter id="c_PROTEIN_Hex" value="1"/>
            <parameter id="k_PROTEIN_Ets1" value="1"/>
            <parameter id="c_PROTEIN_Ets1" value="1"/>
            <parameter id="k_PROTEIN_VEGFSignal" value="1"/>
            <parameter id="c_PROTEIN_VEGFSignal" value="1"/>
            <parameter id="k_PROTEIN_Erg" value="1"/>
            <parameter id="c_PROTEIN_Erg" value="1"/>
            <parameter id="k_PROTEIN_Alx1" value="1"/>
            <parameter id="c_PROTEIN_Alx1" value="1"/>
          </listOfParameters>
        </kineticLaw>
      </reaction>
      <reaction id="PseudoBioObj__GENE_E_Not_transcription_0" name="PseudoBioObj.GENE_E_Not_transcription" reversible="false">
        <listOfReactants>
          <speciesReference species="PseudoBioObj__GENE_E_Not"/>
        </listOfReactants>
        <listOfProducts>
          <speciesReference species="PseudoBioObj__mRNA_E_Not"/>
        </listOfProducts>
        <listOfModifiers>
          <modifierSpeciesReference species="PseudoBioObj__PROTEIN_E_GataE"/>
        </listOfModifiers>
        <kineticLaw>
          <math xmlns="http://www.w3.org/1998/Math/MathML">
            <apply>
               <divide/>
                <apply>
                  <times/>
                  <ci> k_PROTEIN_GataE </ci>
                  <ci> PseudoBioObj__PROTEIN_E_GataE </ci>
                </apply>
                <apply>
                  <plus/>
                  <ci> c_PROTEIN_GataE </ci>
                  <ci> PseudoBioObj__PROTEIN_E_GataE </ci>
                </apply>
              </apply>
          </math>
          <listOfParameters>
            <parameter id="k_PROTEIN_GataE" value="1"/>
            <parameter id="c_PROTEIN_GataE" value="1"/>
         </listOfParameters>
        </kineticLaw>
      </reaction>
      <reaction id="PseudoBioObj__GENE_E_Nrl_transcription_0" name="PseudoBioObj.GENE_E_Nrl_transcription" reversible="false">
        <listOfReactants>
          <speciesReference species="PseudoBioObj__GENE_E_Nrl"/>
        </listOfReactants>
        <listOfProducts>
          <speciesReference species="PseudoBioObj__mRNA_E_Nrl"/>
        </listOfProducts>
        <listOfModifiers>
          <modifierSpeciesReference species="PseudoBioObj__PROTEIN_E_TBr"/>
          <modifierSpeciesReference species="PseudoBioObj__PROTEIN_E_UMANrl"/>
          <modifierSpeciesReference species="PseudoBioObj__PROTEIN_E_FoxN23"/>
          <modifierSpeciesReference species="PseudoBioObj__PROTEIN_E_GataE"/>
          <modifierSpeciesReference species="PseudoBioObj__PROTEIN_E_HesC"/>
          <modifierSpeciesReference species="PseudoBioObj__PROTEIN_E_Tgif"/>
        </listOfModifiers>
        <kineticLaw>
          <math xmlns="http://www.w3.org/1998/Math/MathML">
 	<apply>
		<times/>
		<apply>
			<plus/>
			<apply>
				<divide/>
				<apply>
					<times/>
					<ci> k_PROTEIN_TBr </ci>
					<ci> PseudoBioObj__PROTEIN_E_TBr </ci>
				</apply>
				<apply>
					<plus/>
					<ci> c_PROTEIN_TBr </ci>
					<ci> PseudoBioObj__PROTEIN_E_TBr </ci>
				</apply>
			</apply>
			<apply>
				<divide/>
				<apply>
					<times/>
					<ci> k_PROTEIN_UMANrl </ci>
					<ci> PseudoBioObj__PROTEIN_E_UMANrl </ci>
				</apply>
				<apply>
					<plus/>
					<ci> c_PROTEIN_UMANrl </ci>
					<ci> PseudoBioObj__PROTEIN_E_UMANrl </ci>
				</apply>
			</apply>
			<apply>
				<divide/>
				<apply>
					<times/>
					<ci> k_PROTEIN_FoxN23 </ci>
					<ci> PseudoBioObj__PROTEIN_E_FoxN23 </ci>
				</apply>
				<apply>
					<plus/>
					<ci> c_PROTEIN_FoxN23 </ci>
					<ci> PseudoBioObj__PROTEIN_E_FoxN23 </ci>
				</apply>
			</apply>
		</apply>
		<apply>
			<divide/>
			<apply>
				<times/>
				<ci> k_PROTEIN_GataE </ci>
				<ci> c_PROTEIN_GataE </ci>
			</apply>
			<apply>
				<plus/>
				<ci> c_PROTEIN_GataE </ci>
				<ci> PseudoBioObj__PROTEIN_E_GataE </ci>
			</apply>
		</apply>
		<apply>
			<divide/>
			<apply>
				<times/>
				<ci> k_PROTEIN_HesC </ci>
				<ci> c_PROTEIN_HesC </ci>
			</apply>
			<apply>
				<plus/>
				<ci> c_PROTEIN_HesC </ci>
				<ci> PseudoBioObj__PROTEIN_E_HesC </ci>
			</apply>
		</apply>				
		<apply>
			<divide/>
			<apply>
				<times/>
				<ci> k_PROTEIN_Tgif </ci>
				<ci> c_PROTEIN_Tgif </ci>
			</apply>
			<apply>
				<plus/>
				<ci> c_PROTEIN_Tgif </ci>
				<ci> PseudoBioObj__PROTEIN_E_Tgif </ci>
			</apply>
		</apply>
	</apply>
          </math>
          <listOfParameters>
            <parameter id="k_PROTEIN_HesC" value="1"/>
            <parameter id="c_PROTEIN_HesC" value="1"/>
            <parameter id="k_PROTEIN_Tgif" value="1"/>
            <parameter id="c_PROTEIN_Tgif" value="1"/>
            <parameter id="k_PROTEIN_TBr" value="1"/>
            <parameter id="c_PROTEIN_TBr" value="1"/>
            <parameter id="k_PROTEIN_UMANrl" value="1"/>
            <parameter id="c_PROTEIN_UMANrl" value="1"/>
            <parameter id="k_PROTEIN_FoxN23" value="1"/>
            <parameter id="c_PROTEIN_FoxN23" value="1"/>
            <parameter id="k_PROTEIN_GataE" value="1"/>
            <parameter id="c_PROTEIN_GataE" value="1"/>
          </listOfParameters>
        </kineticLaw>
      </reaction>
      <reaction id="PseudoBioObj__GENE_E_OrCt_transcription_0" name="PseudoBioObj.GENE_E_OrCt_transcription" reversible="false">
        <listOfReactants>
          <speciesReference species="PseudoBioObj__GENE_E_OrCt"/>
        </listOfReactants>
        <listOfProducts>
          <speciesReference species="PseudoBioObj__mRNA_E_OrCt"/>
        </listOfProducts>
        <listOfModifiers>
          <modifierSpeciesReference species="PseudoBioObj__PROTEIN_E_Bra"/>
          <modifierSpeciesReference species="PseudoBioObj__PROTEIN_E_Hox"/>
        </listOfModifiers>
        <kineticLaw>
          <math xmlns="http://www.w3.org/1998/Math/MathML">
            <apply>
              <times/>
              <apply>
                  <divide/>
                  <apply>
                    <times/>
                    <ci> k_PROTEIN_Bra </ci>
                    <ci> PseudoBioObj__PROTEIN_E_Bra </ci>
                  </apply>
                  <apply>
                    <plus/>
                    <ci> c_PROTEIN_Bra </ci>
                    <ci> PseudoBioObj__PROTEIN_E_Bra </ci>
                  </apply>
                
               </apply>
              <apply>
                <divide/>
                <apply>
                  <times/>
                  <ci> k_PROTEIN_Hox </ci>
                  <ci> c_PROTEIN_Hox </ci>
                </apply>
                <apply>
                  <plus/>
                  <ci> c_PROTEIN_Hox </ci>
                  <ci> PseudoBioObj__PROTEIN_E_Hox </ci>
                </apply>
              </apply>
            </apply>
          </math>
          <listOfParameters>
            <parameter id="k_PROTEIN_Bra" value="1"/>
            <parameter id="c_PROTEIN_Bra" value="1"/>
            <parameter id="k_PROTEIN_Hox" value="1"/>
            <parameter id="c_PROTEIN_Hox" value="1"/>
          </listOfParameters>
        </kineticLaw>
      </reaction>
      <reaction id="PseudoBioObj__GENE_E_Otx_transcription_0" name="PseudoBioObj.GENE_E_Otx_transcription" reversible="false">
        <listOfReactants>
          <speciesReference species="PseudoBioObj__GENE_E_Otx"/>
        </listOfReactants>
        <listOfProducts>
          <speciesReference species="PseudoBioObj__mRNA_E_Otx"/>
        </listOfProducts>
        <listOfModifiers>
          <modifierSpeciesReference species="PseudoBioObj__PROTEIN_E_UVAOtx"/>
          <modifierSpeciesReference species="PseudoBioObj__PROTEIN_E_Blimp1"/>
          <modifierSpeciesReference species="PseudoBioObj__PROTEIN_E_GataE"/>
          <modifierSpeciesReference species="PseudoBioObj__PROTEIN_E_Otx"/>
        </listOfModifiers>
        <kineticLaw>
          <math xmlns="http://www.w3.org/1998/Math/MathML">
            <apply>
              <plus/>
              <apply>
                <divide/>
                <apply>
                  <times/>
                  <ci> k_PROTEIN_UVAOtx </ci>
                  <ci> PseudoBioObj__PROTEIN_E_UVAOtx </ci>
                </apply>
                <apply>
                  <plus/>
                  <ci> c_PROTEIN_UVAOtx </ci>
                  <ci> PseudoBioObj__PROTEIN_E_UVAOtx </ci>
                </apply>
              </apply>
              <apply>
                <divide/>
                <apply>
                  <times/>
                  <ci> k_PROTEIN_Blimp1 </ci>
                  <ci> PseudoBioObj__PROTEIN_E_Blimp1 </ci>
                </apply>
                <apply>
                  <plus/>
                  <ci> c_PROTEIN_Blimp1 </ci>
                  <ci> PseudoBioObj__PROTEIN_E_Blimp1 </ci>
                </apply>
              </apply>
              <apply>
                <divide/>
                <apply>
                  <times/>
                  <ci> k_PROTEIN_GataE </ci>
                  <ci> PseudoBioObj__PROTEIN_E_GataE </ci>
                </apply>
                <apply>
                  <plus/>
                  <ci> c_PROTEIN_GataE </ci>
                  <ci> PseudoBioObj__PROTEIN_E_GataE </ci>
                </apply>
              </apply>
              <apply>
                <divide/>
                <apply>
                  <times/>
                  <ci> k_PROTEIN_Otx </ci>
                  <ci> PseudoBioObj__PROTEIN_E_Otx </ci>
                </apply>
                <apply>
                  <plus/>
                  <ci> c_PROTEIN_Otx </ci>
                  <ci> PseudoBioObj__PROTEIN_E_Otx </ci>
                </apply>
              </apply>
            </apply>
          </math>
          <listOfParameters>
            <parameter id="k_PROTEIN_UVAOtx" value="1"/>
            <parameter id="c_PROTEIN_UVAOtx" value="1"/>
            <parameter id="k_PROTEIN_Otx" value="1"/>
            <parameter id="c_PROTEIN_Otx" value="1"/>
            <parameter id="k_PROTEIN_GataE" value="1"/>
            <parameter id="c_PROTEIN_GataE" value="1"/>
            <parameter id="k_PROTEIN_Blimp1" value="1"/>
            <parameter id="c_PROTEIN_Blimp1" value="1"/>
          </listOfParameters>
        </kineticLaw>
      </reaction>
      <reaction id="PseudoBioObj__GENE_E_Pks_transcription_0" name="PseudoBioObj.GENE_E_Pks_transcription" reversible="false">
        <listOfReactants>
          <speciesReference species="PseudoBioObj__GENE_E_Pks"/>
        </listOfReactants>
        <listOfProducts>
          <speciesReference species="PseudoBioObj__mRNA_E_Pks"/>
        </listOfProducts>
        <listOfModifiers>
          <modifierSpeciesReference species="PseudoBioObj__PROTEIN_E_Gcm"/>
          <modifierSpeciesReference species="PseudoBioObj__PROTEIN_E_GataE"/>
        </listOfModifiers>
        <kineticLaw>
          <math xmlns="http://www.w3.org/1998/Math/MathML">
            <apply>
              <plus/>
                 <apply>
                <divide/>
                <apply>
                  <times/>
                  <ci> k_PROTEIN_Gcm </ci>
                  <ci> PseudoBioObj__PROTEIN_E_Gcm </ci>
                </apply>
                <apply>
                  <plus/>
                  <ci> c_PROTEIN_Gcm </ci>
                  <ci> PseudoBioObj__PROTEIN_E_Gcm </ci>
                </apply>
              </apply>
              <apply>
                <divide/>
                <apply>
                  <times/>
                  <ci> k_PROTEIN_GataE </ci>
                  <ci> PseudoBioObj__PROTEIN_E_GataE </ci>
                </apply>
                <apply>
                  <plus/>
                  <ci> c_PROTEIN_GataE </ci>
                  <ci> PseudoBioObj__PROTEIN_E_GataE </ci>
                </apply>
              </apply>
            </apply>
          </math>
          <listOfParameters>
            <parameter id="k_PROTEIN_GataE" value="1"/>
            <parameter id="c_PROTEIN_GataE" value="1"/>
            <parameter id="k_PROTEIN_Gcm" value="1"/>
            <parameter id="c_PROTEIN_Gcm" value="1"/>
          </listOfParameters>
        </kineticLaw>
      </reaction>
      <reaction id="PseudoBioObj__GENE_E_Pmar1_transcription_0" name="PseudoBioObj.GENE_E_Pmar1_transcription" reversible="false">
        <listOfReactants>
          <speciesReference species="PseudoBioObj__GENE_E_Pmar1"/>
        </listOfReactants>
        <listOfProducts>
          <speciesReference species="PseudoBioObj__mRNA_E_Pmar1"/>
        </listOfProducts>
        <listOfModifiers>
          <modifierSpeciesReference species="PseudoBioObj__PROTEIN_E_nBTCF"/>
          <modifierSpeciesReference species="PseudoBioObj__PROTEIN_E_Otx"/>
          <modifierSpeciesReference species="PseudoBioObj__PROTEIN_E_GroTCF"/>
        </listOfModifiers>
        <kineticLaw>
          <math xmlns="http://www.w3.org/1998/Math/MathML">
            <apply>
              <times/>
              <apply>
                <plus/>
                <apply>
                  <divide/>
                  <apply>
                    <times/>
                    <ci> k_PROTEIN_nBTCF </ci>
                    <ci> PseudoBioObj__PROTEIN_E_nBTCF </ci>
                  </apply>
                  <apply>
                    <plus/>
                    <ci> c_PROTEIN_nBTCF </ci>
                    <ci> PseudoBioObj__PROTEIN_E_nBTCF </ci>
                  </apply>
                </apply>
                <apply>
                  <divide/>
                  <apply>
                    <times/>
                    <ci> k_PROTEIN_Otx </ci>
                    <ci> PseudoBioObj__PROTEIN_E_Otx </ci>
                  </apply>
                  <apply>
                    <plus/>
                    <ci> c_PROTEIN_Otx </ci>
                    <ci> PseudoBioObj__PROTEIN_E_Otx </ci>
                  </apply>
                </apply>
              </apply>
              <apply>
                <divide/>
                <apply>
                  <times/>
                  <ci> k_PROTEIN_GroTCF </ci>
                  <ci> c_PROTEIN_GroTCF </ci>
                </apply>
                <apply>
                  <plus/>
                  <ci> c_PROTEIN_GroTCF </ci>
                  <ci> PseudoBioObj__PROTEIN_E_GroTCF </ci>
                </apply>
              </apply>
            </apply>
          </math>
          <listOfParameters>
            <parameter id="k_PROTEIN_GroTCF" value="1"/>
            <parameter id="c_PROTEIN_GroTCF" value="1"/>
            <parameter id="k_PROTEIN_Otx" value="1"/>
            <parameter id="c_PROTEIN_Otx" value="1"/>
            <parameter id="k_PROTEIN_nBTCF" value="1"/>
            <parameter id="c_PROTEIN_nBTCF" value="1"/>
          </listOfParameters>
        </kineticLaw>
      </reaction>
      <reaction id="PseudoBioObj__GENE_E_Sm27_transcription_0" name="PseudoBioObj.GENE_E_Sm27_transcription" reversible="false">
        <listOfReactants>
          <speciesReference species="PseudoBioObj__GENE_E_Sm27"/>
        </listOfReactants>
        <listOfProducts>
          <speciesReference species="PseudoBioObj__mRNA_E_Sm27"/>
        </listOfProducts>
        <listOfModifiers>
          <modifierSpeciesReference species="PseudoBioObj__PROTEIN_E_Dri"/>
          <modifierSpeciesReference species="PseudoBioObj__PROTEIN_E_Hnf6"/>
          <modifierSpeciesReference species="PseudoBioObj__PROTEIN_E_Ets1"/>
          <modifierSpeciesReference species="PseudoBioObj__PROTEIN_E_Alx1"/>
          <modifierSpeciesReference species="PseudoBioObj__PROTEIN_E_Tel"/>
          <modifierSpeciesReference species="PseudoBioObj__PROTEIN_E_Hex"/>
          <modifierSpeciesReference species="PseudoBioObj__PROTEIN_E_Erg"/>
        </listOfModifiers>
        <kineticLaw>
          <math xmlns="http://www.w3.org/1998/Math/MathML">
            <apply>
              <plus/>
              <apply>
                <divide/>
                <apply>
                  <times/>
                  <ci> k_PROTEIN_Dri </ci>
                  <ci> PseudoBioObj__PROTEIN_E_Dri </ci>
                </apply>
                <apply>
                  <plus/>
                  <ci> c_PROTEIN_Dri </ci>
                  <ci> PseudoBioObj__PROTEIN_E_Dri </ci>
                </apply>
              </apply>
              <apply>
                <divide/>
                <apply>
                  <times/>
                  <ci> k_PROTEIN_Hnf6 </ci>
                  <ci> PseudoBioObj__PROTEIN_E_Hnf6 </ci>
                </apply>
                <apply>
                  <plus/>
                  <ci> c_PROTEIN_Hnf6 </ci>
                  <ci> PseudoBioObj__PROTEIN_E_Hnf6 </ci>
                </apply>
              </apply>
              <apply>
                <divide/>
                <apply>
                  <times/>
                  <ci> k_PROTEIN_Ets1 </ci>
                  <ci> PseudoBioObj__PROTEIN_E_Ets1 </ci>
                </apply>
                <apply>
                  <plus/>
                  <ci> c_PROTEIN_Ets1 </ci>
                  <ci> PseudoBioObj__PROTEIN_E_Ets1 </ci>
                </apply>
              </apply>
              <apply>
                <divide/>
                <apply>
                  <times/>
                  <ci> k_PROTEIN_Alx1 </ci>
                  <ci> PseudoBioObj__PROTEIN_E_Alx1 </ci>
                </apply>
                <apply>
                  <plus/>
                  <ci> c_PROTEIN_Alx1 </ci>
                  <ci> PseudoBioObj__PROTEIN_E_Alx1 </ci>
                </apply>
              </apply>
              <apply>
                <divide/>
                <apply>
                  <times/>
                  <ci> k_PROTEIN_Tel </ci>
                  <ci> PseudoBioObj__PROTEIN_E_Tel </ci>
                </apply>
                <apply>
                  <plus/>
                  <ci> c_PROTEIN_Tel </ci>
                  <ci> PseudoBioObj__PROTEIN_E_Tel </ci>
                </apply>
              </apply>
              <apply>
                <divide/>
                <apply>
                  <times/>
                  <ci> k_PROTEIN_Hex </ci>
                  <ci> PseudoBioObj__PROTEIN_E_Hex </ci>
                </apply>
                <apply>
                  <plus/>
                  <ci> c_PROTEIN_Hex </ci>
                  <ci> PseudoBioObj__PROTEIN_E_Hex </ci>
                </apply>
              </apply>
              <apply>
                <divide/>
                <apply>
                  <times/>
                  <ci> k_PROTEIN_Erg </ci>
                  <ci> PseudoBioObj__PROTEIN_E_Erg </ci>
                </apply>
                <apply>
                  <plus/>
                  <ci> c_PROTEIN_Erg </ci>
                  <ci> PseudoBioObj__PROTEIN_E_Erg </ci>
                </apply>
              </apply>
            </apply>
          </math>
          <listOfParameters>
            <parameter id="k_PROTEIN_Ets1" value="1"/>
            <parameter id="c_PROTEIN_Ets1" value="1"/>
            <parameter id="k_PROTEIN_Hex" value="1"/>
            <parameter id="c_PROTEIN_Hex" value="1"/>
            <parameter id="k_PROTEIN_Alx1" value="1"/>
            <parameter id="c_PROTEIN_Alx1" value="1"/>
            <parameter id="k_PROTEIN_Dri" value="1"/>
            <parameter id="c_PROTEIN_Dri" value="1"/>
            <parameter id="k_PROTEIN_Erg" value="1"/>
            <parameter id="c_PROTEIN_Erg" value="1"/>
            <parameter id="k_PROTEIN_Tel" value="1"/>
            <parameter id="c_PROTEIN_Tel" value="1"/>
            <parameter id="k_PROTEIN_Hnf6" value="1"/>
            <parameter id="c_PROTEIN_Hnf6" value="1"/>
          </listOfParameters>
        </kineticLaw>
      </reaction>
      <reaction id="PseudoBioObj__GENE_E_Sm30_transcription_0" name="PseudoBioObj.GENE_E_Sm30_transcription" reversible="false">
        <listOfReactants>
          <speciesReference species="PseudoBioObj__GENE_E_Sm30"/>
        </listOfReactants>
        <listOfProducts>
          <speciesReference species="PseudoBioObj__mRNA_E_Sm30"/>
        </listOfProducts>
        <listOfModifiers>
          <modifierSpeciesReference species="PseudoBioObj__PROTEIN_E_VEGFSignal"/>
        </listOfModifiers>
        <kineticLaw>
          <math xmlns="http://www.w3.org/1998/Math/MathML">
            <apply>
                <divide/>
                <apply>
                  <times/>
                  <ci> k_PROTEIN_VEGFSignal </ci>
                  <ci> PseudoBioObj__PROTEIN_E_VEGFSignal </ci>
                </apply>
                <apply>
                  <plus/>
                  <ci> c_PROTEIN_VEGFSignal </ci>
                  <ci> PseudoBioObj__PROTEIN_E_VEGFSignal </ci>
                </apply> 
            </apply>
          </math>
          <listOfParameters>
            <parameter id="k_PROTEIN_VEGFSignal" value="1"/>
            <parameter id="c_PROTEIN_VEGFSignal" value="1"/>
          </listOfParameters>
        </kineticLaw>
      </reaction>
      <reaction id="PseudoBioObj__GENE_E_Sm50_transcription_0" name="PseudoBioObj.GENE_E_Sm50_transcription" reversible="false">
        <listOfReactants>
          <speciesReference species="PseudoBioObj__GENE_E_Sm50"/>
        </listOfReactants>
        <listOfProducts>
          <speciesReference species="PseudoBioObj__mRNA_E_Sm50"/>
        </listOfProducts>
        <listOfModifiers>
          <modifierSpeciesReference species="PseudoBioObj__PROTEIN_E_Dri"/>
          <modifierSpeciesReference species="PseudoBioObj__PROTEIN_E_Hnf6"/>
          <modifierSpeciesReference species="PseudoBioObj__PROTEIN_E_Ets1"/>
          <modifierSpeciesReference species="PseudoBioObj__PROTEIN_E_Alx1"/>
          <modifierSpeciesReference species="PseudoBioObj__PROTEIN_E_Tel"/>
          <modifierSpeciesReference species="PseudoBioObj__PROTEIN_E_Hex"/>
          <modifierSpeciesReference species="PseudoBioObj__PROTEIN_E_Erg"/>
          <modifierSpeciesReference species="PseudoBioObj__PROTEIN_E_VEGFSignal"/>
        </listOfModifiers>
        <kineticLaw>
          <math xmlns="http://www.w3.org/1998/Math/MathML">
            <apply>
              <plus/>
              <apply>
                <divide/>
                <apply>
                  <times/>
                  <ci> k_PROTEIN_Dri </ci>
                  <ci> PseudoBioObj__PROTEIN_E_Dri </ci>
                </apply>
                <apply>
                  <plus/>
                  <ci> c_PROTEIN_Dri </ci>
                  <ci> PseudoBioObj__PROTEIN_E_Dri </ci>
                </apply>
              </apply>
              <apply>
                <divide/>
                <apply>
                  <times/>
                  <ci> k_PROTEIN_Hnf6 </ci>
                  <ci> PseudoBioObj__PROTEIN_E_Hnf6 </ci>
                </apply>
                <apply>
                  <plus/>
                  <ci> c_PROTEIN_Hnf6 </ci>
                  <ci> PseudoBioObj__PROTEIN_E_Hnf6 </ci>
                </apply>
              </apply>
              <apply>
                <divide/>
                <apply>
                  <times/>
                  <ci> k_PROTEIN_Ets1 </ci>
                  <ci> PseudoBioObj__PROTEIN_E_Ets1 </ci>
                </apply>
                <apply>
                  <plus/>
                  <ci> c_PROTEIN_Ets1 </ci>
                  <ci> PseudoBioObj__PROTEIN_E_Ets1 </ci>
                </apply>
              </apply>
              <apply>
                <divide/>
                <apply>
                  <times/>
                  <ci> k_PROTEIN_Alx1 </ci>
                  <ci> PseudoBioObj__PROTEIN_E_Alx1 </ci>
                </apply>
                <apply>
                  <plus/>
                  <ci> c_PROTEIN_Alx1 </ci>
                  <ci> PseudoBioObj__PROTEIN_E_Alx1 </ci>
                </apply>
              </apply>
              <apply>
                <divide/>
                <apply>
                  <times/>
                  <ci> k_PROTEIN_Tel </ci>
                  <ci> PseudoBioObj__PROTEIN_E_Tel </ci>
                </apply>
                <apply>
                  <plus/>
                  <ci> c_PROTEIN_Tel </ci>
                  <ci> PseudoBioObj__PROTEIN_E_Tel </ci>
                </apply>
              </apply>
              <apply>
                <divide/>
                <apply>
                  <times/>
                  <ci> k_PROTEIN_Hex </ci>
                  <ci> PseudoBioObj__PROTEIN_E_Hex </ci>
                </apply>
                <apply>
                  <plus/>
                  <ci> c_PROTEIN_Hex </ci>
                  <ci> PseudoBioObj__PROTEIN_E_Hex </ci>
                </apply>
              </apply>
              <apply>
                <divide/>
                <apply>
                  <times/>
                  <ci> k_PROTEIN_Erg </ci>
                  <ci> PseudoBioObj__PROTEIN_E_Erg </ci>
                </apply>
                <apply>
                  <plus/>
                  <ci> c_PROTEIN_Erg </ci>
                  <ci> PseudoBioObj__PROTEIN_E_Erg </ci>
                </apply>
              </apply>
              <apply>
                <divide/>
                <apply>
                  <times/>
                  <ci> k_PROTEIN_VEGFSignal </ci>
                  <ci> PseudoBioObj__PROTEIN_E_VEGFSignal </ci>
                </apply>
                <apply>
                  <plus/>
                  <ci> c_PROTEIN_VEGFSignal </ci>
                  <ci> PseudoBioObj__PROTEIN_E_VEGFSignal </ci>
                </apply>
              </apply>
            </apply>
          </math>
          <listOfParameters>
            <parameter id="k_PROTEIN_Ets1" value="1"/>
            <parameter id="c_PROTEIN_Ets1" value="1"/>
            <parameter id="k_PROTEIN_Hex" value="1"/>
            <parameter id="c_PROTEIN_Hex" value="1"/>
            <parameter id="k_PROTEIN_Alx1" value="1"/>
            <parameter id="c_PROTEIN_Alx1" value="1"/>
            <parameter id="k_PROTEIN_Dri" value="1"/>
            <parameter id="c_PROTEIN_Dri" value="1"/>
            <parameter id="k_PROTEIN_Erg" value="1"/>
            <parameter id="c_PROTEIN_Erg" value="1"/>
            <parameter id="k_PROTEIN_VEGFSignal" value="1"/>
            <parameter id="c_PROTEIN_VEGFSignal" value="1"/>
            <parameter id="k_PROTEIN_Tel" value="1"/>
            <parameter id="c_PROTEIN_Tel" value="1"/>
            <parameter id="k_PROTEIN_Hnf6" value="1"/>
            <parameter id="c_PROTEIN_Hnf6" value="1"/>
          </listOfParameters>
        </kineticLaw>
      </reaction>
      <reaction id="PseudoBioObj__GENE_E_Snail_transcription_0" name="PseudoBioObj.GENE_E_Snail_transcription" reversible="false">
        <listOfReactants>
          <speciesReference species="PseudoBioObj__GENE_E_Snail"/>
        </listOfReactants>
        <listOfProducts>
          <speciesReference species="PseudoBioObj__mRNA_E_Snail"/>
        </listOfProducts>
        <listOfModifiers>
          <modifierSpeciesReference species="PseudoBioObj__PROTEIN_E_Hex"/>
        </listOfModifiers>
        <kineticLaw>
          <math xmlns="http://www.w3.org/1998/Math/MathML">
            <apply>
                <divide/>
                <apply>
                  <times/>
                  <ci> k_PROTEIN_Hex </ci>
                  <ci> PseudoBioObj__PROTEIN_E_Hex </ci>
                </apply>
                <apply>
                  <plus/>
                  <ci> c_PROTEIN_Hex </ci>
                  <ci> PseudoBioObj__PROTEIN_E_Hex </ci>
                </apply>
            </apply>
          </math>
          <listOfParameters>
            <parameter id="k_PROTEIN_Hex" value="1"/>
            <parameter id="c_PROTEIN_Hex" value="1"/>
          </listOfParameters>
        </kineticLaw>
      </reaction>
      <reaction id="PseudoBioObj__GENE_E_SoxB1_transcription_0" name="PseudoBioObj.GENE_E_SoxB1_transcription" reversible="false">
        <listOfReactants>
          <speciesReference species="PseudoBioObj__GENE_E_SoxB1"/>
        </listOfReactants>
        <listOfProducts>
          <speciesReference species="PseudoBioObj__mRNA_E_SoxB1"/>
        </listOfProducts>
        <listOfModifiers>
          <modifierSpeciesReference species="PseudoBioObj__PROTEIN_E_UbiqSoxB1"/>
          <modifierSpeciesReference species="PseudoBioObj__PROTEIN_E_SoxB1"/>
        </listOfModifiers>
        <kineticLaw>
          <math xmlns="http://www.w3.org/1998/Math/MathML">
            <apply>
              <times/>
              <apply>
                <divide/>
                <apply>
                  <times/>
                  <ci> k_PROTEIN_UbiqSoxB1 </ci>
                  <ci> PseudoBioObj__PROTEIN_E_UbiqSoxB1 </ci>
                </apply>
                <apply>
                  <plus/>
                  <ci> c_PROTEIN_UbiqSoxB1 </ci>
                  <ci> PseudoBioObj__PROTEIN_E_UbiqSoxB1 </ci>
                </apply>
              </apply>
              <apply>
                <divide/>
                <apply>
                  <times/>
                  <ci> k_PROTEIN_SoxB1 </ci>
                  <ci> c_PROTEIN_SoxB1 </ci>
                </apply>
                <apply>
                  <plus/>
                  <ci> c_PROTEIN_SoxB1 </ci>
                  <ci> PseudoBioObj__PROTEIN_E_SoxB1 </ci>
                </apply>
              </apply>
            </apply>
          </math>
          <listOfParameters>
            <parameter id="k_PROTEIN_UbiqSoxB1" value="1"/>
            <parameter id="c_PROTEIN_UbiqSoxB1" value="1"/>
            <parameter id="k_PROTEIN_SoxB1" value="1"/>
            <parameter id="c_PROTEIN_SoxB1" value="1"/>
          </listOfParameters>
        </kineticLaw>
      </reaction>
      <reaction id="PseudoBioObj__GENE_E_SoxC_transcription_0" name="PseudoBioObj.GENE_E_SoxC_transcription" reversible="false">
        <listOfReactants>
          <speciesReference species="PseudoBioObj__GENE_E_SoxC"/>
        </listOfReactants>
        <listOfProducts>
          <speciesReference species="PseudoBioObj__mRNA_E_SoxC"/>
        </listOfProducts>
        <listOfModifiers>
          <modifierSpeciesReference species="PseudoBioObj__PROTEIN_E_UbiqSoxC"/>
          <modifierSpeciesReference species="PseudoBioObj__PROTEIN_E_HesC"/>
          <modifierSpeciesReference species="PseudoBioObj__PROTEIN_E_SoxC"/>
        </listOfModifiers>
        <kineticLaw>
          <math xmlns="http://www.w3.org/1998/Math/MathML">
            <apply>
              <times/>
              <apply>
                <divide/>
                <apply>
                  <times/>
                  <ci> k_PROTEIN_UbiqSoxC </ci>
                  <ci> PseudoBioObj__PROTEIN_E_UbiqSoxC </ci>
                </apply>
                <apply>
                  <plus/>
                  <ci> c_PROTEIN_UbiqSoxC </ci>
                  <ci> PseudoBioObj__PROTEIN_E_UbiqSoxC </ci>
                </apply>
              </apply>
              <apply>
                <divide/>
                <apply>
                  <times/>
                  <ci> k_PROTEIN_HesC </ci>
                  <ci> c_PROTEIN_HesC </ci>
                </apply>
                <apply>
                  <plus/>
                  <ci> c_PROTEIN_HesC </ci>
                  <ci> PseudoBioObj__PROTEIN_E_HesC </ci>
                </apply>
              </apply>
              <apply>
                <divide/>
                <apply>
                  <times/>
                  <ci> k_PROTEIN_SoxC </ci>
                  <ci> c_PROTEIN_SoxC </ci>
                </apply>
                <apply>
                  <plus/>
                  <ci> c_PROTEIN_SoxC </ci>
                  <ci> PseudoBioObj__PROTEIN_E_SoxC </ci>
                </apply>
              </apply>
            </apply>
          </math>
          <listOfParameters>
            <parameter id="k_PROTEIN_SoxC" value="1"/>
            <parameter id="c_PROTEIN_SoxC" value="1"/>
            <parameter id="k_PROTEIN_HesC" value="1"/>
            <parameter id="c_PROTEIN_HesC" value="1"/>
            <parameter id="k_PROTEIN_UbiqSoxC" value="1"/>
            <parameter id="c_PROTEIN_UbiqSoxC" value="1"/>
          </listOfParameters>
        </kineticLaw>
      </reaction>
      <reaction id="PseudoBioObj__GENE_E_SuTx_transcription_0" name="PseudoBioObj.GENE_E_SuTx_transcription" reversible="false">
        <listOfReactants>
          <speciesReference species="PseudoBioObj__GENE_E_SuTx"/>
        </listOfReactants>
        <listOfProducts>
          <speciesReference species="PseudoBioObj__mRNA_E_SuTx"/>
        </listOfProducts>
        <listOfModifiers>
          <modifierSpeciesReference species="PseudoBioObj__PROTEIN_E_Gcm"/>
          <modifierSpeciesReference species="PseudoBioObj__PROTEIN_E_GataE"/>
        </listOfModifiers>
        <kineticLaw>
          <math xmlns="http://www.w3.org/1998/Math/MathML">
            <apply>
              <plus/>
              <apply>
                <divide/>
                <apply>
                  <times/>
                  <ci> k_PROTEIN_Gcm </ci>
                  <ci> PseudoBioObj__PROTEIN_E_Gcm </ci>
                </apply>
                <apply>
                  <plus/>
                  <ci> c_PROTEIN_Gcm </ci>
                  <ci> PseudoBioObj__PROTEIN_E_Gcm </ci>
                </apply>
              </apply>
              <apply>
                <divide/>
                <apply>
                  <times/>
                  <ci> k_PROTEIN_GataE </ci>
                  <ci> PseudoBioObj__PROTEIN_E_GataE </ci>
                </apply>
                <apply>
                  <plus/>
                  <ci> c_PROTEIN_GataE </ci>
                  <ci> PseudoBioObj__PROTEIN_E_GataE </ci>
                </apply>
              </apply>
            </apply>
          </math>
          <listOfParameters>
            <parameter id="k_PROTEIN_GataE" value="1"/>
            <parameter id="c_PROTEIN_GataE" value="1"/>
            <parameter id="k_PROTEIN_Gcm" value="1"/>
            <parameter id="c_PROTEIN_Gcm" value="1"/>
          </listOfParameters>
        </kineticLaw>
      </reaction>
      <reaction id="PseudoBioObj__GENE_E_TBr_transcription_0" name="PseudoBioObj.GENE_E_TBr_transcription" reversible="false">
        <listOfReactants>
          <speciesReference species="PseudoBioObj__GENE_E_TBr"/>
        </listOfReactants>
        <listOfProducts>
          <speciesReference species="PseudoBioObj__mRNA_E_TBr"/>
        </listOfProducts>
        <listOfModifiers>
          <modifierSpeciesReference species="PseudoBioObj__PROTEIN_E_Ets1"/>
          <modifierSpeciesReference species="PseudoBioObj__PROTEIN_E_HesC"/>
          <modifierSpeciesReference species="PseudoBioObj__PROTEIN_E_TBr"/>
        </listOfModifiers>
        <kineticLaw>
          <math xmlns="http://www.w3.org/1998/Math/MathML">
            <apply>
              <times/>
              <apply>
                <divide/>
                <apply>
                  <times/>
                  <ci> k_PROTEIN_Ets1 </ci>
                  <ci> PseudoBioObj__PROTEIN_E_Ets1 </ci>
                </apply>
                <apply>
                  <plus/>
                  <ci> c_PROTEIN_Ets1 </ci>
                  <ci> PseudoBioObj__PROTEIN_E_Ets1 </ci>
                </apply>
              </apply>
              <apply>
                <divide/>
                <apply>
                  <times/>
                  <ci> k_PROTEIN_HesC </ci>
                  <ci> c_PROTEIN_HesC </ci>
                </apply>
                <apply>
                  <plus/>
                  <ci> c_PROTEIN_HesC </ci>
                  <ci> PseudoBioObj__PROTEIN_E_HesC </ci>
                </apply>
              </apply>
              <apply>
                <divide/>
                <apply>
                  <times/>
                  <ci> k_PROTEIN_TBr </ci>
                  <ci> c_PROTEIN_TBr </ci>
                </apply>
                <apply>
                  <plus/>
                  <ci> c_PROTEIN_TBr </ci>
                  <ci> PseudoBioObj__PROTEIN_E_TBr </ci>
                </apply>
              </apply>
            </apply>
          </math>
          <listOfParameters>
            <parameter id="k_PROTEIN_Ets1" value="1"/>
            <parameter id="c_PROTEIN_Ets1" value="1"/>
            <parameter id="k_PROTEIN_TBr" value="1"/>
            <parameter id="c_PROTEIN_TBr" value="1"/>
            <parameter id="k_PROTEIN_HesC" value="1"/>
            <parameter id="c_PROTEIN_HesC" value="1"/>
          </listOfParameters>
        </kineticLaw>
      </reaction>
      <reaction id="PseudoBioObj__GENE_E_Tel_transcription_0" name="PseudoBioObj.GENE_E_Tel_transcription" reversible="false">
        <listOfReactants>
          <speciesReference species="PseudoBioObj__GENE_E_Tel"/>
        </listOfReactants>
        <listOfProducts>
          <speciesReference species="PseudoBioObj__mRNA_E_Tel"/>
        </listOfProducts>
        <listOfModifiers>
          <modifierSpeciesReference species="PseudoBioObj__PROTEIN_E_UbiqTel"/>
          <modifierSpeciesReference species="PseudoBioObj__PROTEIN_E_Tel"/>
          <modifierSpeciesReference species="PseudoBioObj__PROTEIN_E_HesC"/>
        </listOfModifiers>
        <kineticLaw>
          <math xmlns="http://www.w3.org/1998/Math/MathML">
            <apply>
              <times/>
              <apply>
                <divide/>
                <apply>
                  <times/>
                  <ci> k_PROTEIN_UbiqTel </ci>
                  <ci> PseudoBioObj__PROTEIN_E_UbiqTel </ci>
                </apply>
                <apply>
                  <plus/>
                  <ci> c_PROTEIN_UbiqTel </ci>
                  <ci> PseudoBioObj__PROTEIN_E_UbiqTel </ci>
                </apply>
              </apply>
              <apply>
                <divide/>
                <apply>
                  <times/>
                  <ci> k_PROTEIN_Tel </ci>
                  <ci> c_PROTEIN_Tel </ci>
                </apply>
                <apply>
                  <plus/>
                  <ci> c_PROTEIN_Tel </ci>
                  <ci> PseudoBioObj__PROTEIN_E_Tel </ci>
                </apply>
              </apply>
              <apply>
                <divide/>
                <apply>
                  <times/>
                  <ci> k_PROTEIN_HesC </ci>
                  <ci> c_PROTEIN_HesC </ci>
                </apply>
                <apply>
                  <plus/>
                  <ci> c_PROTEIN_HesC </ci>
                  <ci> PseudoBioObj__PROTEIN_E_HesC </ci>
                </apply>
              </apply>
            </apply>
          </math>
          <listOfParameters>
            <parameter id="k_PROTEIN_UbiqTel" value="1"/>
            <parameter id="c_PROTEIN_UbiqTel" value="1"/>
            <parameter id="k_PROTEIN_Tel" value="1"/>
            <parameter id="c_PROTEIN_Tel" value="1"/>
            <parameter id="k_PROTEIN_HesC" value="1"/>
            <parameter id="c_PROTEIN_HesC" value="1"/>
          </listOfParameters>
        </kineticLaw>
      </reaction>
      <reaction id="PseudoBioObj__GENE_E_Tgif_transcription_0" name="PseudoBioObj.GENE_E_Tgif_transcription" reversible="false">
        <listOfReactants>
          <speciesReference species="PseudoBioObj__GENE_E_Tgif"/>
        </listOfReactants>
        <listOfProducts>
          <speciesReference species="PseudoBioObj__mRNA_E_Tgif"/>
        </listOfProducts>
        <listOfModifiers>
          <modifierSpeciesReference species="PseudoBioObj__PROTEIN_E_Tgif"/>
          <modifierSpeciesReference species="PseudoBioObj__PROTEIN_E_Ets1"/>
          <modifierSpeciesReference species="PseudoBioObj__PROTEIN_E_Erg"/>
          <modifierSpeciesReference species="PseudoBioObj__PROTEIN_E_Hex"/>
        </listOfModifiers>
        <kineticLaw>
          <math xmlns="http://www.w3.org/1998/Math/MathML">
            <apply>
              <plus/>
              <apply>
                <divide/>
                <apply>
                  <times/>
                  <ci> k_PROTEIN_Tgif </ci>
                  <ci> PseudoBioObj__PROTEIN_E_Tgif </ci>
                </apply>
                <apply>
                  <plus/>
                  <ci> c_PROTEIN_Tgif </ci>
                  <ci> PseudoBioObj__PROTEIN_E_Tgif </ci>
                </apply>
              </apply>
              <apply>
                <divide/>
                <apply>
                  <times/>
                  <ci> k_PROTEIN_Ets1 </ci>
                  <ci> PseudoBioObj__PROTEIN_E_Ets1 </ci>
                </apply>
                <apply>
                  <plus/>
                  <ci> c_PROTEIN_Ets1 </ci>
                  <ci> PseudoBioObj__PROTEIN_E_Ets1 </ci>
                </apply>
              </apply>
              <apply>
                <divide/>
                <apply>
                  <times/>
                  <ci> k_PROTEIN_Erg </ci>
                  <ci> PseudoBioObj__PROTEIN_E_Erg </ci>
                </apply>
                <apply>
                  <plus/>
                  <ci> c_PROTEIN_Erg </ci>
                  <ci> PseudoBioObj__PROTEIN_E_Erg </ci>
                </apply>
              </apply>
              <apply>
                <divide/>
                <apply>
                  <times/>
                  <ci> k_PROTEIN_Hex </ci>
                  <ci> PseudoBioObj__PROTEIN_E_Hex </ci>
                </apply>
                <apply>
                  <plus/>
                  <ci> c_PROTEIN_Hex </ci>
                  <ci> PseudoBioObj__PROTEIN_E_Hex </ci>
                </apply>
              </apply>
            </apply>
          </math>
          <listOfParameters>
            <parameter id="k_PROTEIN_Ets1" value="1"/>
            <parameter id="c_PROTEIN_Ets1" value="1"/>
            <parameter id="k_PROTEIN_Hex" value="1"/>
            <parameter id="c_PROTEIN_Hex" value="1"/>
            <parameter id="k_PROTEIN_Erg" value="1"/>
            <parameter id="c_PROTEIN_Erg" value="1"/>
            <parameter id="k_PROTEIN_Tgif" value="1"/>
            <parameter id="c_PROTEIN_Tgif" value="1"/>
          </listOfParameters>
        </kineticLaw>
      </reaction>
      <reaction id="PseudoBioObj__GENE_E_VEGFR_transcription_0" name="PseudoBioObj.GENE_E_VEGFR_transcription" reversible="false">
        <listOfReactants>
          <speciesReference species="PseudoBioObj__GENE_E_VEGFR"/>
        </listOfReactants>
        <listOfProducts>
          <speciesReference species="PseudoBioObj__mRNA_E_VEGFR"/>
        </listOfProducts>
        <listOfModifiers>
          <modifierSpeciesReference species="PseudoBioObj__PROTEIN_E_Alx1"/>
          <modifierSpeciesReference species="PseudoBioObj__PROTEIN_E_Dri"/>
          <modifierSpeciesReference species="PseudoBioObj__PROTEIN_E_Ets1"/>
          <modifierSpeciesReference species="PseudoBioObj__PROTEIN_E_Hex"/>
        </listOfModifiers>
        <kineticLaw>
          <math xmlns="http://www.w3.org/1998/Math/MathML">
            <apply>
              <plus/>
              <apply>
                <divide/>
                <apply>
                  <times/>
                  <ci> k_PROTEIN_Alx1 </ci>
                  <ci> PseudoBioObj__PROTEIN_E_Alx1 </ci>
                </apply>
                <apply>
                  <plus/>
                  <ci> c_PROTEIN_Alx1 </ci>
                  <ci> PseudoBioObj__PROTEIN_E_Alx1 </ci>
                </apply>
              </apply>
              <apply>
                <divide/>
                <apply>
                  <times/>
                  <ci> k_PROTEIN_Dri </ci>
                  <ci> PseudoBioObj__PROTEIN_E_Dri </ci>
                </apply>
                <apply>
                  <plus/>
                  <ci> c_PROTEIN_Dri </ci>
                  <ci> PseudoBioObj__PROTEIN_E_Dri </ci>
                </apply>
              </apply>
              <apply>
                <divide/>
                <apply>
                  <times/>
                  <ci> k_PROTEIN_Ets1 </ci>
                  <ci> PseudoBioObj__PROTEIN_E_Ets1 </ci>
                </apply>
                <apply>
                  <plus/>
                  <ci> c_PROTEIN_Ets1 </ci>
                  <ci> PseudoBioObj__PROTEIN_E_Ets1 </ci>
                </apply>
              </apply>
              <apply>
                <divide/>
                <apply>
                  <times/>
                  <ci> k_PROTEIN_Hex </ci>
                  <ci> PseudoBioObj__PROTEIN_E_Hex </ci>
                </apply>
                <apply>
                  <plus/>
                  <ci> c_PROTEIN_Hex </ci>
                  <ci> PseudoBioObj__PROTEIN_E_Hex </ci>
                </apply>
              </apply>
            </apply>
          </math>
          <listOfParameters>
            <parameter id="k_PROTEIN_Hex" value="1"/>
            <parameter id="c_PROTEIN_Hex" value="1"/>
            <parameter id="k_PROTEIN_Ets1" value="1"/>
            <parameter id="c_PROTEIN_Ets1" value="1"/>
            <parameter id="k_PROTEIN_Dri" value="1"/>
            <parameter id="c_PROTEIN_Dri" value="1"/>
            <parameter id="k_PROTEIN_Alx1" value="1"/>
            <parameter id="c_PROTEIN_Alx1" value="1"/>
          </listOfParameters>
        </kineticLaw>
      </reaction>
      <reaction id="PseudoBioObj__GENE_E_Wnt8_transcription_0" name="PseudoBioObj.GENE_E_Wnt8_transcription" reversible="false">
        <listOfReactants>
          <speciesReference species="PseudoBioObj__GENE_E_Wnt8"/>
        </listOfReactants>
        <listOfProducts>
          <speciesReference species="PseudoBioObj__mRNA_E_Wnt8"/>
        </listOfProducts>
        <listOfModifiers>
          <modifierSpeciesReference species="PseudoBioObj__PROTEIN_E_nBTCF"/>
          <modifierSpeciesReference species="PseudoBioObj__PROTEIN_E_Blimp1"/>
          <modifierSpeciesReference species="PseudoBioObj__PROTEIN_E_GroTCF"/>
        </listOfModifiers>
        <kineticLaw>
          <math xmlns="http://www.w3.org/1998/Math/MathML">
            <apply>
              <times/>
              <apply>
                <plus/>
                <apply>
                  <divide/>
                  <apply>
                    <times/>
                    <ci> k_PROTEIN_nBTCF </ci>
                    <ci> PseudoBioObj__PROTEIN_E_nBTCF </ci>
                  </apply>
                  <apply>
                    <plus/>
                    <ci> c_PROTEIN_nBTCF </ci>
                    <ci> PseudoBioObj__PROTEIN_E_nBTCF </ci>
                  </apply>
                </apply>
                <apply>
                  <divide/>
                  <apply>
                    <times/>
                    <ci> k_PROTEIN_Blimp1 </ci>
                    <ci> PseudoBioObj__PROTEIN_E_Blimp1 </ci>
                  </apply>
                  <apply>
                    <plus/>
                    <ci> c_PROTEIN_Blimp1 </ci>
                    <ci> PseudoBioObj__PROTEIN_E_Blimp1 </ci>
                  </apply>
                </apply>
              </apply>
              <apply>
                <divide/>
                <apply>
                  <times/>
                  <ci> k_PROTEIN_GroTCF </ci>
                  <ci> c_PROTEIN_GroTCF </ci>
                </apply>
                <apply>
                  <plus/>
                  <ci> c_PROTEIN_GroTCF </ci>
                  <ci> PseudoBioObj__PROTEIN_E_GroTCF </ci>
                </apply>
              </apply>
            </apply>
          </math>
          <listOfParameters>
            <parameter id="k_PROTEIN_GroTCF" value="1"/>
            <parameter id="c_PROTEIN_GroTCF" value="1"/>
            <parameter id="k_PROTEIN_Blimp1" value="1"/>
            <parameter id="c_PROTEIN_Blimp1" value="1"/>
            <parameter id="k_PROTEIN_nBTCF" value="1"/>
            <parameter id="c_PROTEIN_nBTCF" value="1"/>
          </listOfParameters>
        </kineticLaw>
      </reaction>
      <reaction id="PseudoBioObj__GENE_E_z13_transcription_0" name="PseudoBioObj.GENE_E_z13_transcription" reversible="false">
        <listOfReactants>
          <speciesReference species="PseudoBioObj__GENE_E_z13"/>
        </listOfReactants>
        <listOfProducts>
          <speciesReference species="PseudoBioObj__mRNA_E_z13"/>
        </listOfProducts>
        <listOfModifiers>
          <modifierSpeciesReference species="PseudoBioObj__PROTEIN_E_nBTCF"/>
          <modifierSpeciesReference species="PseudoBioObj__PROTEIN_E_GroTCF"/>
          <modifierSpeciesReference species="PseudoBioObj__PROTEIN_E_Hnf6"/>
        </listOfModifiers>
        <kineticLaw>
          <math xmlns="http://www.w3.org/1998/Math/MathML">
            <apply>
              <times/>
              <apply>
                <divide/>
                <apply>
                  <times/>
                  <ci> k_PROTEIN_nBTCF </ci>
                  <ci> PseudoBioObj__PROTEIN_E_nBTCF </ci>
                </apply>
                <apply>
                  <plus/>
                  <ci> c_PROTEIN_nBTCF </ci>
                  <ci> PseudoBioObj__PROTEIN_E_nBTCF </ci>
                </apply>
              </apply>
              <apply>
                <divide/>
                <apply>
                  <times/>
                  <ci> k_PROTEIN_GroTCF </ci>
                  <ci> c_PROTEIN_GroTCF </ci>
                </apply>
                <apply>
                  <plus/>
                  <ci> c_PROTEIN_GroTCF </ci>
                  <ci> PseudoBioObj__PROTEIN_E_GroTCF </ci>
                </apply>
              </apply>
              <apply>
                <divide/>
                <apply>
                  <times/>
                  <ci> k_PROTEIN_Hnf6 </ci>
                  <ci> c_PROTEIN_Hnf6 </ci>
                </apply>
                <apply>
                  <plus/>
                  <ci> c_PROTEIN_Hnf6 </ci>
                  <ci> PseudoBioObj__PROTEIN_E_Hnf6 </ci>
                </apply>
              </apply>
            </apply>
          </math>
          <listOfParameters>
            <parameter id="k_PROTEIN_GroTCF" value="1"/>
            <parameter id="c_PROTEIN_GroTCF" value="1"/>
            <parameter id="k_PROTEIN_nBTCF" value="1"/>
            <parameter id="c_PROTEIN_nBTCF" value="1"/>
            <parameter id="k_PROTEIN_Hnf6" value="1"/>
            <parameter id="c_PROTEIN_Hnf6" value="1"/>
          </listOfParameters>
        </kineticLaw>
      </reaction>
      <reaction id="PseudoBioObj__GENE_M_Alx1_transcription_0" name="PseudoBioObj.GENE_M_Alx1_transcription" reversible="false">
        <listOfReactants>
          <speciesReference species="PseudoBioObj__GENE_M_Alx1"/>
        </listOfReactants>
        <listOfProducts>
          <speciesReference species="PseudoBioObj__mRNA_M_Alx1"/>
        </listOfProducts>
        <listOfModifiers>
          <modifierSpeciesReference species="PseudoBioObj__PROTEIN_M_Ets1"/>
          <modifierSpeciesReference species="PseudoBioObj__PROTEIN_M_UbiqAlx1"/>
          <modifierSpeciesReference species="PseudoBioObj__PROTEIN_M_Tgif"/>
          <modifierSpeciesReference species="PseudoBioObj__PROTEIN_M_Gcm"/>
          <modifierSpeciesReference species="PseudoBioObj__PROTEIN_M_HesC"/>
        </listOfModifiers>
        <kineticLaw>
          <math xmlns="http://www.w3.org/1998/Math/MathML">
            <apply>
              <times/>
              <apply>
                <plus/>
                <apply>
                  <divide/>
                  <apply>
                    <times/>
                    <ci> k_PROTEIN_Ets1 </ci>
                    <ci> PseudoBioObj__PROTEIN_M_Ets1 </ci>
                  </apply>
                  <apply>
                    <plus/>
                    <ci> c_PROTEIN_Ets1 </ci>
                    <ci> PseudoBioObj__PROTEIN_M_Ets1 </ci>
                  </apply>
                </apply>
                <apply>
                  <divide/>
                  <apply>
                    <times/>
                    <ci> k_PROTEIN_UbiqAlx1 </ci>
                    <ci> PseudoBioObj__PROTEIN_M_UbiqAlx1 </ci>
                  </apply>
                  <apply>
                    <plus/>
                    <ci> c_PROTEIN_UbiqAlx1 </ci>
                    <ci> PseudoBioObj__PROTEIN_M_UbiqAlx1 </ci>
                  </apply>
                </apply>
                <apply>
                  <divide/>
                  <apply>
                    <times/>
                    <ci> k_PROTEIN_Tgif </ci>
                    <ci> PseudoBioObj__PROTEIN_M_Tgif </ci>
                  </apply>
                  <apply>
                    <plus/>
                    <ci> c_PROTEIN_Tgif </ci>
                    <ci> PseudoBioObj__PROTEIN_M_Tgif </ci>
                  </apply>
                </apply>
              </apply>
              <apply>
                <divide/>
                <apply>
                  <times/>
                  <ci> k_PROTEIN_Gcm </ci>
                  <ci> c_PROTEIN_Gcm </ci>
                </apply>
                <apply>
                  <plus/>
                  <ci> c_PROTEIN_Gcm </ci>
                  <ci> PseudoBioObj__PROTEIN_M_Gcm </ci>
                </apply>
              </apply>
              <apply>
                <divide/>
                <apply>
                  <times/>
                  <ci> k_PROTEIN_HesC </ci>
                  <ci> c_PROTEIN_HesC </ci>
                </apply>
                <apply>
                  <plus/>
                  <ci> c_PROTEIN_HesC </ci>
                  <ci> PseudoBioObj__PROTEIN_M_HesC </ci>
                </apply>
              </apply>
            </apply>
          </math>
          <listOfParameters>
            <parameter id="k_PROTEIN_UbiqAlx1" value="1"/>
            <parameter id="c_PROTEIN_UbiqAlx1" value="1"/>
            <parameter id="k_PROTEIN_Ets1" value="1"/>
            <parameter id="c_PROTEIN_Ets1" value="1"/>
            <parameter id="k_PROTEIN_Gcm" value="1"/>
            <parameter id="c_PROTEIN_Gcm" value="1"/>
            <parameter id="k_PROTEIN_HesC" value="1"/>
            <parameter id="c_PROTEIN_HesC" value="1"/>
            <parameter id="k_PROTEIN_Tgif" value="1"/>
            <parameter id="c_PROTEIN_Tgif" value="1"/>
          </listOfParameters>
        </kineticLaw>
      </reaction>
      <reaction id="PseudoBioObj__GENE_M_Apobec_transcription_0" name="PseudoBioObj.GENE_M_Apobec_transcription" reversible="false">
        <listOfReactants>
          <speciesReference species="PseudoBioObj__GENE_M_Apobec"/>
        </listOfReactants>
        <listOfProducts>
          <speciesReference species="PseudoBioObj__mRNA_M_Apobec"/>
        </listOfProducts>
        <listOfModifiers>
          <modifierSpeciesReference species="PseudoBioObj__PROTEIN_M_Bra"/>
          <modifierSpeciesReference species="PseudoBioObj__PROTEIN_E_Bra"/>
          <modifierSpeciesReference species="PseudoBioObj__PROTEIN_M_Hox"/>
        </listOfModifiers>
        <kineticLaw>
          <math xmlns="http://www.w3.org/1998/Math/MathML">
            <apply>
              <times/>
              <apply>
                <plus/>
                <apply>
                  <divide/>
                  <apply>
                    <times/>
                    <ci> k_PROTEIN_Bra </ci>
                    <ci> PseudoBioObj__PROTEIN_M_Bra </ci>
                  </apply>
                  <apply>
                    <plus/>
                    <ci> c_PROTEIN_Bra </ci>
                    <ci> PseudoBioObj__PROTEIN_M_Bra </ci>
                  </apply>
                </apply>
                <apply>
                  <divide/>
                  <apply>
                    <times/>
                    <ci> k_PROTEIN_Bra </ci>
                    <ci> PseudoBioObj__PROTEIN_E_Bra </ci>
                  </apply>
                  <apply>
                    <plus/>
                    <ci> c_PROTEIN_Bra </ci>
                    <ci> PseudoBioObj__PROTEIN_E_Bra </ci>
                  </apply>
                </apply>
              </apply>
              <apply>
                <divide/>
                <apply>
                  <times/>
                  <ci> k_PROTEIN_Hox </ci>
                  <ci> c_PROTEIN_Hox </ci>
                </apply>
                <apply>
                  <plus/>
                  <ci> c_PROTEIN_Hox </ci>
                  <ci> PseudoBioObj__PROTEIN_M_Hox </ci>
                </apply>
              </apply>
            </apply>
          </math>
          <listOfParameters>
            <parameter id="k_PROTEIN_Bra" value="1"/>
            <parameter id="c_PROTEIN_Bra" value="1"/>
            <parameter id="k_PROTEIN_Hox" value="1"/>
            <parameter id="c_PROTEIN_Hox" value="1"/>
          </listOfParameters>
        </kineticLaw>
      </reaction>
      <reaction id="PseudoBioObj__GENE_M_Blimp1_transcription_0" name="PseudoBioObj.GENE_M_Blimp1_transcription" reversible="false">
        <listOfReactants>
          <speciesReference species="PseudoBioObj__GENE_M_Blimp1"/>
        </listOfReactants>
        <listOfProducts>
          <speciesReference species="PseudoBioObj__mRNA_M_Blimp1"/>
        </listOfProducts>
        <listOfModifiers>
          <modifierSpeciesReference species="PseudoBioObj__PROTEIN_M_Otx"/>
          <modifierSpeciesReference species="PseudoBioObj__PROTEIN_M_Brn"/>
          <modifierSpeciesReference species="PseudoBioObj__PROTEIN_M_GataE"/>
          <modifierSpeciesReference species="PseudoBioObj__PROTEIN_M_nBTCF"/>
          <modifierSpeciesReference species="PseudoBioObj__PROTEIN_M_Eve"/>
          <modifierSpeciesReference species="PseudoBioObj__PROTEIN_M_Blimp1"/>
          <modifierSpeciesReference species="PseudoBioObj__PROTEIN_M_GroTCF"/>
        </listOfModifiers>
        <kineticLaw>
          <math xmlns="http://www.w3.org/1998/Math/MathML">
            <apply>
              <times/>
              <apply>
                <plus/>
                <apply>
                  <divide/>
                  <apply>
                    <times/>
                    <ci> k_PROTEIN_Otx </ci>
                    <ci> PseudoBioObj__PROTEIN_M_Otx </ci>
                  </apply>
                  <apply>
                    <plus/>
                    <ci> c_PROTEIN_Otx </ci>
                    <ci> PseudoBioObj__PROTEIN_M_Otx </ci>
                  </apply>
                </apply>
                <apply>
                  <divide/>
                  <apply>
                    <times/>
                    <ci> k_PROTEIN_Brn </ci>
                    <ci> PseudoBioObj__PROTEIN_M_Brn </ci>
                  </apply>
                  <apply>
                    <plus/>
                    <ci> c_PROTEIN_Brn </ci>
                    <ci> PseudoBioObj__PROTEIN_M_Brn </ci>
                  </apply>
                </apply>
                <apply>
                  <divide/>
                  <apply>
                    <times/>
                    <ci> k_PROTEIN_GataE </ci>
                    <ci> PseudoBioObj__PROTEIN_M_GataE </ci>
                  </apply>
                  <apply>
                    <plus/>
                    <ci> c_PROTEIN_GataE </ci>
                    <ci> PseudoBioObj__PROTEIN_M_GataE </ci>
                  </apply>
                </apply>
                <apply>
                  <divide/>
                  <apply>
                    <times/>
                    <ci> k_PROTEIN_nBTCF </ci>
                    <ci> PseudoBioObj__PROTEIN_M_nBTCF </ci>
                  </apply>
                  <apply>
                    <plus/>
                    <ci> c_PROTEIN_nBTCF </ci>
                    <ci> PseudoBioObj__PROTEIN_M_nBTCF </ci>
                  </apply>
                </apply>
                <apply>
                  <divide/>
                  <apply>
                    <times/>
                    <ci> k_PROTEIN_Eve </ci>
                    <ci> PseudoBioObj__PROTEIN_M_Eve </ci>
                  </apply>
                  <apply>
                    <plus/>
                    <ci> c_PROTEIN_Eve </ci>
                    <ci> PseudoBioObj__PROTEIN_M_Eve </ci>
                  </apply>
                </apply>
              </apply>
              <apply>
                <divide/>
                <apply>
                  <times/>
                  <ci> k_PROTEIN_Blimp1 </ci>
                  <ci> c_PROTEIN_Blimp1 </ci>
                </apply>
                <apply>
                  <plus/>
                  <ci> c_PROTEIN_Blimp1 </ci>
                  <ci> PseudoBioObj__PROTEIN_M_Blimp1 </ci>
                </apply>
              </apply>
              <apply>
                <divide/>
                <apply>
                  <times/>
                  <ci> k_PROTEIN_GroTCF </ci>
                  <ci> c_PROTEIN_GroTCF </ci>
                </apply>
                <apply>
                  <plus/>
                  <ci> c_PROTEIN_GroTCF </ci>
                  <ci> PseudoBioObj__PROTEIN_M_GroTCF </ci>
                </apply>
              </apply>
            </apply>
          </math>
          <listOfParameters>
            <parameter id="k_PROTEIN_Blimp1" value="1"/>
            <parameter id="c_PROTEIN_Blimp1" value="1"/>
            <parameter id="k_PROTEIN_nBTCF" value="1"/>
            <parameter id="c_PROTEIN_nBTCF" value="1"/>
            <parameter id="k_PROTEIN_Brn" value="1"/>
            <parameter id="c_PROTEIN_Brn" value="1"/>
            <parameter id="k_PROTEIN_GroTCF" value="1"/>
            <parameter id="c_PROTEIN_GroTCF" value="1"/>
            <parameter id="k_PROTEIN_Eve" value="1"/>
            <parameter id="c_PROTEIN_Eve" value="1"/>
            <parameter id="k_PROTEIN_Otx" value="1"/>
            <parameter id="c_PROTEIN_Otx" value="1"/>
            <parameter id="k_PROTEIN_GataE" value="1"/>
            <parameter id="c_PROTEIN_GataE" value="1"/>
          </listOfParameters>
        </kineticLaw>
      </reaction>
      <reaction id="PseudoBioObj__GENE_M_Bra_transcription_0" name="PseudoBioObj.GENE_M_Bra_transcription" reversible="false">
        <listOfReactants>
          <speciesReference species="PseudoBioObj__GENE_M_Bra"/>
        </listOfReactants>
        <listOfProducts>
          <speciesReference species="PseudoBioObj__mRNA_M_Bra"/>
        </listOfProducts>
        <listOfModifiers>
          <modifierSpeciesReference species="PseudoBioObj__PROTEIN_M_GataE"/>
          <modifierSpeciesReference species="PseudoBioObj__PROTEIN_M_nBTCF"/>
          <modifierSpeciesReference species="PseudoBioObj__PROTEIN_M_Otx"/>
          <modifierSpeciesReference species="PseudoBioObj__PROTEIN_M_GroTCF"/>
        </listOfModifiers>
        <kineticLaw>
          <math xmlns="http://www.w3.org/1998/Math/MathML">
            <apply>
              <times/>
              <apply>
                <plus/>
                <apply>
                  <divide/>
                  <apply>
                    <times/>
                    <ci> k_PROTEIN_GataE </ci>
                    <ci> PseudoBioObj__PROTEIN_M_GataE </ci>
                  </apply>
                  <apply>
                    <plus/>
                    <ci> c_PROTEIN_GataE </ci>
                    <ci> PseudoBioObj__PROTEIN_M_GataE </ci>
                  </apply>
                </apply>
                <apply>
                  <divide/>
                  <apply>
                    <times/>
                    <ci> k_PROTEIN_nBTCF </ci>
                    <ci> PseudoBioObj__PROTEIN_M_nBTCF </ci>
                  </apply>
                  <apply>
                    <plus/>
                    <ci> c_PROTEIN_nBTCF </ci>
                    <ci> PseudoBioObj__PROTEIN_M_nBTCF </ci>
                  </apply>
                </apply>
                <apply>
                  <divide/>
                  <apply>
                    <times/>
                    <ci> k_PROTEIN_Otx </ci>
                    <ci> PseudoBioObj__PROTEIN_M_Otx </ci>
                  </apply>
                  <apply>
                    <plus/>
                    <ci> c_PROTEIN_Otx </ci>
                    <ci> PseudoBioObj__PROTEIN_M_Otx </ci>
                  </apply>
                </apply>
              </apply>
              <apply>
                <divide/>
                <apply>
                  <times/>
                  <ci> k_PROTEIN_GroTCF </ci>
                  <ci> c_PROTEIN_GroTCF </ci>
                </apply>
                <apply>
                  <plus/>
                  <ci> c_PROTEIN_GroTCF </ci>
                  <ci> PseudoBioObj__PROTEIN_M_GroTCF </ci>
                </apply>
              </apply>
            </apply>
          </math>
          <listOfParameters>
            <parameter id="k_PROTEIN_GroTCF" value="1"/>
            <parameter id="c_PROTEIN_GroTCF" value="1"/>
            <parameter id="k_PROTEIN_Otx" value="1"/>
            <parameter id="c_PROTEIN_Otx" value="1"/>
            <parameter id="k_PROTEIN_GataE" value="1"/>
            <parameter id="c_PROTEIN_GataE" value="1"/>
            <parameter id="k_PROTEIN_nBTCF" value="1"/>
            <parameter id="c_PROTEIN_nBTCF" value="1"/>
          </listOfParameters>
        </kineticLaw>
      </reaction>
      <reaction id="PseudoBioObj__GENE_M_Brn_transcription_0" name="PseudoBioObj.GENE_M_Brn_transcription" reversible="false">
        <listOfReactants>
          <speciesReference species="PseudoBioObj__GENE_M_Brn"/>
        </listOfReactants>
        <listOfProducts>
          <speciesReference species="PseudoBioObj__mRNA_M_Brn"/>
        </listOfProducts>
        <listOfModifiers>
          <modifierSpeciesReference species="PseudoBioObj__PROTEIN_M_GataE"/>
        </listOfModifiers>
        <kineticLaw>
          <math xmlns="http://www.w3.org/1998/Math/MathML">
		<apply>
			<divide/>
			<apply>
				<times/>
				<ci> k_PROTEIN_GataE </ci>
				<ci> PseudoBioObj__PROTEIN_M_GataE </ci>
			</apply>
			<apply>
				<plus/>
				<ci> c_PROTEIN_GataE </ci>
				<ci> PseudoBioObj__PROTEIN_M_GataE </ci>
			</apply>
		</apply>
          </math>
          <listOfParameters>
            <parameter id="k_PROTEIN_GataE" value="1"/>
            <parameter id="c_PROTEIN_GataE" value="1"/>
          </listOfParameters>
        </kineticLaw>
      </reaction>
      <reaction id="PseudoBioObj__GENE_M_CAPK_transcription_0" name="PseudoBioObj.GENE_M_CAPK_transcription" reversible="false">
        <listOfReactants>
          <speciesReference species="PseudoBioObj__GENE_M_CAPK"/>
        </listOfReactants>
        <listOfProducts>
          <speciesReference species="PseudoBioObj__mRNA_M_CAPK"/>
        </listOfProducts>
        <listOfModifiers>
          <modifierSpeciesReference species="PseudoBioObj__PROTEIN_E_Bra"/>
        </listOfModifiers>
        <kineticLaw>
          <math xmlns="http://www.w3.org/1998/Math/MathML">
            <apply>
                <divide/>
                <apply>
                  <times/>
                  <ci> k_PROTEIN_Bra </ci>
                  <ci> PseudoBioObj__PROTEIN_E_Bra </ci>
                </apply>
                <apply>
                  <plus/>
                  <ci> c_PROTEIN_Bra </ci>
                  <ci> PseudoBioObj__PROTEIN_E_Bra </ci>
                </apply>
             </apply>
          </math>
          <listOfParameters>
            <parameter id="k_PROTEIN_Bra" value="1"/>
            <parameter id="c_PROTEIN_Bra" value="1"/>
          </listOfParameters>
        </kineticLaw>
      </reaction>
      <reaction id="PseudoBioObj__GENE_M_CyP_transcription_0" name="PseudoBioObj.GENE_M_CyP_transcription" reversible="false">
        <listOfReactants>
          <speciesReference species="PseudoBioObj__GENE_M_CyP"/>
        </listOfReactants>
        <listOfProducts>
          <speciesReference species="PseudoBioObj__mRNA_M_CyP"/>
        </listOfProducts>
        <listOfModifiers>
          <modifierSpeciesReference species="PseudoBioObj__PROTEIN_M_Dri"/>
          <modifierSpeciesReference species="PseudoBioObj__PROTEIN_M_Ets1"/>
          <modifierSpeciesReference species="PseudoBioObj__PROTEIN_M_SoxB1"/>
        </listOfModifiers>
        <kineticLaw>
          <math xmlns="http://www.w3.org/1998/Math/MathML">
            <apply>
              <times/>
              <apply>
                <plus/>
                <apply>
                  <divide/>
                  <apply>
                    <times/>
                    <ci> k_PROTEIN_Dri </ci>
                    <ci> PseudoBioObj__PROTEIN_M_Dri </ci>
                  </apply>
                  <apply>
                    <plus/>
                    <ci> c_PROTEIN_Dri </ci>
                    <ci> PseudoBioObj__PROTEIN_M_Dri </ci>
                  </apply>
                </apply>
                <apply>
                  <divide/>
                  <apply>
                    <times/>
                    <ci> k_PROTEIN_Ets1 </ci>
                    <ci> PseudoBioObj__PROTEIN_M_Ets1 </ci>
                  </apply>
                  <apply>
                    <plus/>
                    <ci> c_PROTEIN_Ets1 </ci>
                    <ci> PseudoBioObj__PROTEIN_M_Ets1 </ci>
                  </apply>
                </apply>
              </apply>
              <apply>
                <divide/>
                <apply>
                  <times/>
                  <ci> k_PROTEIN_SoxB1 </ci>
                  <ci> c_PROTEIN_SoxB1 </ci>
                </apply>
                <apply>
                  <plus/>
                  <ci> c_PROTEIN_SoxB1 </ci>
                  <ci> PseudoBioObj__PROTEIN_M_SoxB1 </ci>
                </apply>
              </apply>
            </apply>
          </math>
          <listOfParameters>
            <parameter id="k_PROTEIN_Ets1" value="1"/>
            <parameter id="c_PROTEIN_Ets1" value="1"/>
            <parameter id="k_PROTEIN_SoxB1" value="1"/>
            <parameter id="c_PROTEIN_SoxB1" value="1"/>
            <parameter id="k_PROTEIN_Dri" value="1"/>
            <parameter id="c_PROTEIN_Dri" value="1"/>
          </listOfParameters>
        </kineticLaw>
      </reaction>
      <reaction id="PseudoBioObj__GENE_M_Delta_transcription_0" name="PseudoBioObj.GENE_M_Delta_transcription" reversible="false">
        <listOfReactants>
          <speciesReference species="PseudoBioObj__GENE_M_Delta"/>
        </listOfReactants>
        <listOfProducts>
          <speciesReference species="PseudoBioObj__mRNA_M_Delta"/>
        </listOfProducts>
        <listOfModifiers>
          <modifierSpeciesReference species="PseudoBioObj__PROTEIN_M_UbiqDelta"/>
          <modifierSpeciesReference species="PseudoBioObj__PROTEIN_M_UMADelta"/>
          <modifierSpeciesReference species="PseudoBioObj__PROTEIN_M_Ets1"/>
          <modifierSpeciesReference species="PseudoBioObj__PROTEIN_M_HesC"/>
        </listOfModifiers>
        <kineticLaw>
          <math xmlns="http://www.w3.org/1998/Math/MathML">
            <apply>
              <times/>
              <apply>
                <plus/>
                <apply>
                  <divide/>
                  <apply>
                    <times/>
                    <ci> k_PROTEIN_UbiqDelta </ci>
                    <ci> PseudoBioObj__PROTEIN_M_UbiqDelta </ci>
                  </apply>
                  <apply>
                    <plus/>
                    <ci> c_PROTEIN_UbiqDelta </ci>
                    <ci> PseudoBioObj__PROTEIN_M_UbiqDelta </ci>
                  </apply>
                </apply>
                <apply>
                  <divide/>
                  <apply>
                    <times/>
                    <ci> k_PROTEIN_UMADelta </ci>
                    <ci> PseudoBioObj__PROTEIN_M_UMADelta </ci>
                  </apply>
                  <apply>
                    <plus/>
                    <ci> c_PROTEIN_UMADelta </ci>
                    <ci> PseudoBioObj__PROTEIN_M_UMADelta </ci>
                  </apply>
                </apply>
                <apply>
                  <divide/>
                  <apply>
                    <times/>
                    <ci> k_PROTEIN_Ets1 </ci>
                    <ci> PseudoBioObj__PROTEIN_M_Ets1 </ci>
                  </apply>
                  <apply>
                    <plus/>
                    <ci> c_PROTEIN_Ets1 </ci>
                    <ci> PseudoBioObj__PROTEIN_M_Ets1 </ci>
                  </apply>
                </apply>
              </apply>
              <apply>
                <divide/>
                <apply>
                  <times/>
                  <ci> k_PROTEIN_HesC </ci>
                  <ci> c_PROTEIN_HesC </ci>
                </apply>
                <apply>
                  <plus/>
                  <ci> c_PROTEIN_HesC </ci>
                  <ci> PseudoBioObj__PROTEIN_M_HesC </ci>
                </apply>
              </apply>
            </apply>
          </math>
          <listOfParameters>
            <parameter id="k_PROTEIN_Ets1" value="1"/>
            <parameter id="c_PROTEIN_Ets1" value="1"/>
            <parameter id="k_PROTEIN_HesC" value="1"/>
            <parameter id="c_PROTEIN_HesC" value="1"/>
            <parameter id="k_PROTEIN_UbiqDelta" value="1"/>
            <parameter id="c_PROTEIN_UbiqDelta" value="1"/>
            <parameter id="k_PROTEIN_UMADelta" value="1"/>
            <parameter id="c_PROTEIN_UMADelta" value="1"/>
          </listOfParameters>
        </kineticLaw>
      </reaction>
      <reaction id="PseudoBioObj__GENE_M_Dpt_transcription_0" name="PseudoBioObj.GENE_M_Dpt_transcription" reversible="false">
        <listOfReactants>
          <speciesReference species="PseudoBioObj__GENE_M_Dpt"/>
        </listOfReactants>
        <listOfProducts>
          <speciesReference species="PseudoBioObj__mRNA_M_Dpt"/>
        </listOfProducts>
        <listOfModifiers>
          <modifierSpeciesReference species="PseudoBioObj__PROTEIN_E_Bra"/>
          <modifierSpeciesReference species="PseudoBioObj__PROTEIN_M_Gcm"/>
        </listOfModifiers>
        <kineticLaw>
          <math xmlns="http://www.w3.org/1998/Math/MathML">
            <apply>
              <plus/>
              <apply>
                <divide/>
                <apply>
                  <times/>
                  <ci> k_PROTEIN_Bra </ci>
                  <ci> PseudoBioObj__PROTEIN_E_Bra </ci>
                </apply>
                <apply>
                  <plus/>
                  <ci> c_PROTEIN_Bra </ci>
                  <ci> PseudoBioObj__PROTEIN_E_Bra </ci>
                </apply>
              </apply>
              <apply>
                <divide/>
                <apply>
                  <times/>
                  <ci> k_PROTEIN_Gcm </ci>
                  <ci> PseudoBioObj__PROTEIN_M_Gcm </ci>
                </apply>
                <apply>
                  <plus/>
                  <ci> c_PROTEIN_Gcm </ci>
                  <ci> PseudoBioObj__PROTEIN_M_Gcm </ci>
                </apply>
              </apply>
            </apply>
          </math>
          <listOfParameters>
            <parameter id="k_PROTEIN_Bra" value="1"/>
            <parameter id="c_PROTEIN_Bra" value="1"/>
            <parameter id="k_PROTEIN_Gcm" value="1"/>
            <parameter id="c_PROTEIN_Gcm" value="1"/>
          </listOfParameters>
        </kineticLaw>
      </reaction>
      <reaction id="PseudoBioObj__GENE_M_Dri_transcription_0" name="PseudoBioObj.GENE_M_Dri_transcription" reversible="false">
        <listOfReactants>
          <speciesReference species="PseudoBioObj__GENE_M_Dri"/>
        </listOfReactants>
        <listOfProducts>
          <speciesReference species="PseudoBioObj__mRNA_M_Dri"/>
        </listOfProducts>
        <listOfModifiers>
          <modifierSpeciesReference species="PseudoBioObj__PROTEIN_M_Alx1"/>
          <modifierSpeciesReference species="PseudoBioObj__PROTEIN_M_Ets1"/>
        </listOfModifiers>
        <kineticLaw>
          <math xmlns="http://www.w3.org/1998/Math/MathML">
            <apply>
              <plus/>
              <apply>
                <divide/>
                <apply>
                  <times/>
                  <ci> k_PROTEIN_Alx1 </ci>
                  <ci> PseudoBioObj__PROTEIN_M_Alx1 </ci>
                </apply>
                <apply>
                  <plus/>
                  <ci> c_PROTEIN_Alx1 </ci>
                  <ci> PseudoBioObj__PROTEIN_M_Alx1 </ci>
                </apply>
              </apply>
              <apply>
                <divide/>
                <apply>
                  <times/>
                  <ci> k_PROTEIN_Ets1 </ci>
                  <ci> PseudoBioObj__PROTEIN_M_Ets1 </ci>
                </apply>
                <apply>
                  <plus/>
                  <ci> c_PROTEIN_Ets1 </ci>
                  <ci> PseudoBioObj__PROTEIN_M_Ets1 </ci>
                </apply>
              </apply>
            </apply>
          </math>
          <listOfParameters>
            <parameter id="k_PROTEIN_Ets1" value="1"/>
            <parameter id="c_PROTEIN_Ets1" value="1"/>
            <parameter id="k_PROTEIN_Alx1" value="1"/>
            <parameter id="c_PROTEIN_Alx1" value="1"/>
          </listOfParameters>
        </kineticLaw>
      </reaction>
      <reaction id="PseudoBioObj__GENE_M_Endo16_transcription_0" name="PseudoBioObj.GENE_M_Endo16_transcription" reversible="false">
        <listOfReactants>
          <speciesReference species="PseudoBioObj__GENE_M_Endo16"/>
        </listOfReactants>
        <listOfProducts>
          <speciesReference species="PseudoBioObj__mRNA_M_Endo16"/>
        </listOfProducts>
        <listOfModifiers>
          <modifierSpeciesReference species="PseudoBioObj__PROTEIN_M_Otx"/>
          <modifierSpeciesReference species="PseudoBioObj__PROTEIN_M_Brn"/>
        </listOfModifiers>
        <kineticLaw>
          <math xmlns="http://www.w3.org/1998/Math/MathML">
            <apply>
              <plus/>
              <apply>
                <divide/>
                <apply>
                  <times/>
                  <ci> k_PROTEIN_Otx </ci>
                  <ci> PseudoBioObj__PROTEIN_M_Otx </ci>
                </apply>
                <apply>
                  <plus/>
                  <ci> c_PROTEIN_Otx </ci>
                  <ci> PseudoBioObj__PROTEIN_M_Otx </ci>
                </apply>
              </apply>
              <apply>
                <divide/>
                <apply>
                  <times/>
                  <ci> k_PROTEIN_Brn </ci>
                  <ci> PseudoBioObj__PROTEIN_M_Brn </ci>
                </apply>
                <apply>
                  <plus/>
                  <ci> c_PROTEIN_Brn </ci>
                  <ci> PseudoBioObj__PROTEIN_M_Brn </ci>
                </apply>
              </apply>
            </apply>
          </math>
          <listOfParameters>
            <parameter id="k_PROTEIN_Otx" value="1"/>
            <parameter id="c_PROTEIN_Otx" value="1"/>
            <parameter id="k_PROTEIN_Brn" value="1"/>
            <parameter id="c_PROTEIN_Brn" value="1"/>
          </listOfParameters>
        </kineticLaw>
      </reaction>
      <reaction id="PseudoBioObj__GENE_M_Erg_transcription_0" name="PseudoBioObj.GENE_M_Erg_transcription" reversible="false">
        <listOfReactants>
          <speciesReference species="PseudoBioObj__GENE_M_Erg"/>
        </listOfReactants>
        <listOfProducts>
          <speciesReference species="PseudoBioObj__mRNA_M_Erg"/>
        </listOfProducts>
        <listOfModifiers>
          <modifierSpeciesReference species="PseudoBioObj__PROTEIN_M_TBr"/>
          <modifierSpeciesReference species="PseudoBioObj__PROTEIN_M_Ets1"/>
          <modifierSpeciesReference species="PseudoBioObj__PROTEIN_M_Hex"/>
        </listOfModifiers>
        <kineticLaw>
          <math xmlns="http://www.w3.org/1998/Math/MathML">
            <apply>
              <plus/>
              <apply>
                <divide/>
                <apply>
                  <times/>
                  <ci> k_PROTEIN_TBr </ci>
                  <ci> PseudoBioObj__PROTEIN_M_TBr </ci>
                </apply>
                <apply>
                  <plus/>
                  <ci> c_PROTEIN_TBr </ci>
                  <ci> PseudoBioObj__PROTEIN_M_TBr </ci>
                </apply>
              </apply>
              <apply>
                <divide/>
                <apply>
                  <times/>
                  <ci> k_PROTEIN_Ets1 </ci>
                  <ci> PseudoBioObj__PROTEIN_M_Ets1 </ci>
                </apply>
                <apply>
                  <plus/>
                  <ci> c_PROTEIN_Ets1 </ci>
                  <ci> PseudoBioObj__PROTEIN_M_Ets1 </ci>
                </apply>
              </apply>
              <apply>
                <divide/>
                <apply>
                  <times/>
                  <ci> k_PROTEIN_Hex </ci>
                  <ci> PseudoBioObj__PROTEIN_M_Hex </ci>
                </apply>
                <apply>
                  <plus/>
                  <ci> c_PROTEIN_Hex </ci>
                  <ci> PseudoBioObj__PROTEIN_M_Hex </ci>
                </apply>
              </apply>
            </apply>
          </math>
          <listOfParameters>
            <parameter id="k_PROTEIN_Ets1" value="1"/>
            <parameter id="c_PROTEIN_Ets1" value="1"/>
            <parameter id="k_PROTEIN_Hex" value="1"/>
            <parameter id="c_PROTEIN_Hex" value="1"/>
            <parameter id="k_PROTEIN_TBr" value="1"/>
            <parameter id="c_PROTEIN_TBr" value="1"/>
          </listOfParameters>
        </kineticLaw>
      </reaction>
      <reaction id="PseudoBioObj__GENE_M_Ets1_transcription_0" name="PseudoBioObj.GENE_M_Ets1_transcription" reversible="false">
        <listOfReactants>
          <speciesReference species="PseudoBioObj__GENE_M_Ets1"/>
        </listOfReactants>
        <listOfProducts>
          <speciesReference species="PseudoBioObj__mRNA_M_Ets1"/>
        </listOfProducts>
        <listOfModifiers>
          <modifierSpeciesReference species="PseudoBioObj__PROTEIN_M_UbiqEts1"/>
          <modifierSpeciesReference species="PseudoBioObj__PROTEIN_M_HesC"/>
        </listOfModifiers>
        <kineticLaw>
          <math xmlns="http://www.w3.org/1998/Math/MathML">
            <apply>
              <times/>
              <apply>
                <divide/>
                <apply>
                  <times/>
                  <ci> k_PROTEIN_UbiqEts1 </ci>
                  <ci> PseudoBioObj__PROTEIN_M_UbiqEts1 </ci>
                </apply>
                <apply>
                  <plus/>
                  <ci> c_PROTEIN_UbiqEts1 </ci>
                  <ci> PseudoBioObj__PROTEIN_M_UbiqEts1 </ci>
                </apply>
              </apply>
              <apply>
                <divide/>
                <apply>
                  <times/>
                  <ci> k_PROTEIN_HesC </ci>
                  <ci> c_PROTEIN_HesC </ci>
                </apply>
                <apply>
                  <plus/>
                  <ci> c_PROTEIN_HesC </ci>
                  <ci> PseudoBioObj__PROTEIN_M_HesC </ci>
                </apply>
              </apply>
            </apply>
          </math>
          <listOfParameters>
            <parameter id="k_PROTEIN_UbiqEts1" value="1"/>
            <parameter id="c_PROTEIN_UbiqEts1" value="1"/>
            <parameter id="k_PROTEIN_HesC" value="1"/>
            <parameter id="c_PROTEIN_HesC" value="1"/>
          </listOfParameters>
        </kineticLaw>
      </reaction>
      <reaction id="PseudoBioObj__GENE_M_Eve_transcription_0" name="PseudoBioObj.GENE_M_Eve_transcription" reversible="false">
        <listOfReactants>
          <speciesReference species="PseudoBioObj__GENE_M_Eve"/>
        </listOfReactants>
        <listOfProducts>
          <speciesReference species="PseudoBioObj__mRNA_M_Eve"/>
        </listOfProducts>
        <listOfModifiers>
          <modifierSpeciesReference species="PseudoBioObj__PROTEIN_M_Blimp1"/>
          <modifierSpeciesReference species="PseudoBioObj__PROTEIN_M_nBTCF"/>
          <modifierSpeciesReference species="PseudoBioObj__PROTEIN_M_GroTCF"/>
          <modifierSpeciesReference species="PseudoBioObj__PROTEIN_M_Hox"/>
        </listOfModifiers>
        <kineticLaw>
          <math xmlns="http://www.w3.org/1998/Math/MathML">
            <apply>
              <times/>
              <apply>
                <plus/>
                <apply>
                  <divide/>
                  <apply>
                    <times/>
                    <ci> k_PROTEIN_Blimp1 </ci>
                    <ci> PseudoBioObj__PROTEIN_M_Blimp1 </ci>
                  </apply>
                  <apply>
                    <plus/>
                    <ci> c_PROTEIN_Blimp1 </ci>
                    <ci> PseudoBioObj__PROTEIN_M_Blimp1 </ci>
                  </apply>
                </apply>
                <apply>
                  <divide/>
                  <apply>
                    <times/>
                    <ci> k_PROTEIN_nBTCF </ci>
                    <ci> PseudoBioObj__PROTEIN_M_nBTCF </ci>
                  </apply>
                  <apply>
                    <plus/>
                    <ci> c_PROTEIN_nBTCF </ci>
                    <ci> PseudoBioObj__PROTEIN_M_nBTCF </ci>
                  </apply>
                </apply>
              </apply>
              <apply>
                <divide/>
                <apply>
                  <times/>
                  <ci> k_PROTEIN_GroTCF </ci>
                  <ci> c_PROTEIN_GroTCF </ci>
                </apply>
                <apply>
                  <plus/>
                  <ci> c_PROTEIN_GroTCF </ci>
                  <ci> PseudoBioObj__PROTEIN_M_GroTCF </ci>
                </apply>
              </apply>
              <apply>
                <divide/>
                <apply>
                  <times/>
                  <ci> k_PROTEIN_Hox </ci>
                  <ci> c_PROTEIN_Hox </ci>
                </apply>
                <apply>
                  <plus/>
                  <ci> c_PROTEIN_Hox </ci>
                  <ci> PseudoBioObj__PROTEIN_M_Hox </ci>
                </apply>
              </apply>
            </apply>
          </math>
          <listOfParameters>
            <parameter id="k_PROTEIN_GroTCF" value="1"/>
            <parameter id="c_PROTEIN_GroTCF" value="1"/>
            <parameter id="k_PROTEIN_Blimp1" value="1"/>
            <parameter id="c_PROTEIN_Blimp1" value="1"/>
            <parameter id="k_PROTEIN_nBTCF" value="1"/>
            <parameter id="c_PROTEIN_nBTCF" value="1"/>
            <parameter id="k_PROTEIN_Hox" value="1"/>
            <parameter id="c_PROTEIN_Hox" value="1"/>
          </listOfParameters>
        </kineticLaw>
      </reaction>
      <reaction id="PseudoBioObj__GENE_M_Ficolin_transcription_0" name="PseudoBioObj.GENE_M_Ficolin_transcription" reversible="false">
        <listOfReactants>
          <speciesReference species="PseudoBioObj__GENE_M_Ficolin"/>
        </listOfReactants>
        <listOfProducts>
          <speciesReference species="PseudoBioObj__mRNA_M_Ficolin"/>
        </listOfProducts>
        <listOfModifiers>
          <modifierSpeciesReference species="PseudoBioObj__PROTEIN_M_Ets1"/>
          <modifierSpeciesReference species="PseudoBioObj__PROTEIN_M_Hnf6"/>
          <modifierSpeciesReference species="PseudoBioObj__PROTEIN_M_Hex"/>
          <modifierSpeciesReference species="PseudoBioObj__PROTEIN_M_Erg"/>
        </listOfModifiers>
        <kineticLaw>
          <math xmlns="http://www.w3.org/1998/Math/MathML">
            <apply>
              <plus/>
              <apply>
                <divide/>
                <apply>
                  <times/>
                  <ci> k_PROTEIN_Ets1 </ci>
                  <ci> PseudoBioObj__PROTEIN_M_Ets1 </ci>
                </apply>
                <apply>
                  <plus/>
                  <ci> c_PROTEIN_Ets1 </ci>
                  <ci> PseudoBioObj__PROTEIN_M_Ets1 </ci>
                </apply>
              </apply>
              <apply>
                <divide/>
                <apply>
                  <times/>
                  <ci> k_PROTEIN_Hnf6 </ci>
                  <ci> PseudoBioObj__PROTEIN_M_Hnf6 </ci>
                </apply>
                <apply>
                  <plus/>
                  <ci> c_PROTEIN_Hnf6 </ci>
                  <ci> PseudoBioObj__PROTEIN_M_Hnf6 </ci>
                </apply>
              </apply>
              <apply>
                <divide/>
                <apply>
                  <times/>
                  <ci> k_PROTEIN_Hex </ci>
                  <ci> PseudoBioObj__PROTEIN_M_Hex </ci>
                </apply>
                <apply>
                  <plus/>
                  <ci> c_PROTEIN_Hex </ci>
                  <ci> PseudoBioObj__PROTEIN_M_Hex </ci>
                </apply>
              </apply>
              <apply>
                <divide/>
                <apply>
                  <times/>
                  <ci> k_PROTEIN_Erg </ci>
                  <ci> PseudoBioObj__PROTEIN_M_Erg </ci>
                </apply>
                <apply>
                  <plus/>
                  <ci> c_PROTEIN_Erg </ci>
                  <ci> PseudoBioObj__PROTEIN_M_Erg </ci>
                </apply>
              </apply>
            </apply>
          </math>
          <listOfParameters>
            <parameter id="k_PROTEIN_Ets1" value="1"/>
            <parameter id="c_PROTEIN_Ets1" value="1"/>
            <parameter id="k_PROTEIN_Hex" value="1"/>
            <parameter id="c_PROTEIN_Hex" value="1"/>
            <parameter id="k_PROTEIN_Erg" value="1"/>
            <parameter id="c_PROTEIN_Erg" value="1"/>
            <parameter id="k_PROTEIN_Hnf6" value="1"/>
            <parameter id="c_PROTEIN_Hnf6" value="1"/>
          </listOfParameters>
        </kineticLaw>
      </reaction>
      <reaction id="PseudoBioObj__GENE_M_FoxA_transcription_0" name="PseudoBioObj.GENE_M_FoxA_transcription" reversible="false">
        <listOfReactants>
          <speciesReference species="PseudoBioObj__GENE_M_FoxA"/>
        </listOfReactants>
        <listOfProducts>
          <speciesReference species="PseudoBioObj__mRNA_M_FoxA"/>
        </listOfProducts>
        <listOfModifiers>
          <modifierSpeciesReference species="PseudoBioObj__PROTEIN_M_GataE"/>
          <modifierSpeciesReference species="PseudoBioObj__PROTEIN_M_nBTCF"/>
          <modifierSpeciesReference species="PseudoBioObj__PROTEIN_M_Otx"/>
          <modifierSpeciesReference species="PseudoBioObj__PROTEIN_M_Bra"/>
          <modifierSpeciesReference species="PseudoBioObj__PROTEIN_M_Tgif"/>
          <modifierSpeciesReference species="PseudoBioObj__PROTEIN_M_GroTFC"/>
          <modifierSpeciesReference species="PseudoBioObj__PROTEIN_M_FoxA"/>
        </listOfModifiers>
        <kineticLaw>
          <math xmlns="http://www.w3.org/1998/Math/MathML">
            <apply>
              <times/>
              <apply>
                <plus/>
                <apply>
                  <divide/>
                  <apply>
                    <times/>
                    <ci> k_PROTEIN_GataE </ci>
                    <ci> PseudoBioObj__PROTEIN_M_GataE </ci>
                  </apply>
                  <apply>
                    <plus/>
                    <ci> c_PROTEIN_GataE </ci>
                    <ci> PseudoBioObj__PROTEIN_M_GataE </ci>
                  </apply>
                </apply>
                <apply>
                  <divide/>
                  <apply>
                    <times/>
                    <ci> k_PROTEIN_nBTCF </ci>
                    <ci> PseudoBioObj__PROTEIN_M_nBTCF </ci>
                  </apply>
                  <apply>
                    <plus/>
                    <ci> c_PROTEIN_nBTCF </ci>
                    <ci> PseudoBioObj__PROTEIN_M_nBTCF </ci>
                  </apply>
                </apply>
                <apply>
                  <divide/>
                  <apply>
                    <times/>
                    <ci> k_PROTEIN_Otx </ci>
                    <ci> PseudoBioObj__PROTEIN_M_Otx </ci>
                  </apply>
                  <apply>
                    <plus/>
                    <ci> c_PROTEIN_Otx </ci>
                    <ci> PseudoBioObj__PROTEIN_M_Otx </ci>
                  </apply>
                </apply>
                <apply>
                  <divide/>
                  <apply>
                    <times/>
                    <ci> k_PROTEIN_Bra </ci>
                    <ci> PseudoBioObj__PROTEIN_M_Bra </ci>
                  </apply>
                  <apply>
                    <plus/>
                    <ci> c_PROTEIN_Bra </ci>
                    <ci> PseudoBioObj__PROTEIN_M_Bra </ci>
                  </apply>
                </apply>
                <apply>
                  <divide/>
                  <apply>
                    <times/>
                    <ci> k_PROTEIN_Tgif </ci>
                    <ci> PseudoBioObj__PROTEIN_M_Tgif </ci>
                  </apply>
                  <apply>
                    <plus/>
                    <ci> c_PROTEIN_Tgif </ci>
                    <ci> PseudoBioObj__PROTEIN_M_Tgif </ci>
                  </apply>
                </apply>
              </apply>
              <apply>
                <divide/>
                <apply>
                  <times/>
                  <ci> k_PROTEIN_GroTFC </ci>
                  <ci> c_PROTEIN_GroTFC </ci>
                </apply>
                <apply>
                  <plus/>
                  <ci> c_PROTEIN_GroTFC </ci>
                  <ci> PseudoBioObj__PROTEIN_M_GroTFC </ci>
                </apply>
              </apply>
              <apply>
                <divide/>
                <apply>
                  <times/>
                  <ci> k_PROTEIN_FoxA </ci>
                  <ci> c_PROTEIN_FoxA </ci>
                </apply>
                <apply>
                  <plus/>
                  <ci> c_PROTEIN_FoxA </ci>
                  <ci> PseudoBioObj__PROTEIN_M_FoxA </ci>
                </apply>
              </apply>
            </apply>
          </math>
          <listOfParameters>
            <parameter id="k_PROTEIN_GroTFC" value="1"/>
            <parameter id="c_PROTEIN_GroTFC" value="1"/>
            <parameter id="k_PROTEIN_FoxA" value="1"/>
            <parameter id="c_PROTEIN_FoxA" value="1"/>
            <parameter id="k_PROTEIN_nBTCF" value="1"/>
            <parameter id="c_PROTEIN_nBTCF" value="1"/>
            <parameter id="k_PROTEIN_Tgif" value="1"/>
            <parameter id="c_PROTEIN_Tgif" value="1"/>
            <parameter id="k_PROTEIN_Bra" value="1"/>
            <parameter id="c_PROTEIN_Bra" value="1"/>
            <parameter id="k_PROTEIN_Otx" value="1"/>
            <parameter id="c_PROTEIN_Otx" value="1"/>
            <parameter id="k_PROTEIN_GataE" value="1"/>
            <parameter id="c_PROTEIN_GataE" value="1"/>
          </listOfParameters>
        </kineticLaw>
      </reaction>
      <reaction id="PseudoBioObj__GENE_M_FoxB_transcription_0" name="PseudoBioObj.GENE_M_FoxB_transcription" reversible="false">
        <listOfReactants>
          <speciesReference species="PseudoBioObj__GENE_M_FoxB"/>
        </listOfReactants>
        <listOfProducts>
          <speciesReference species="PseudoBioObj__mRNA_M_FoxB"/>
        </listOfProducts>
        <listOfModifiers>
          <modifierSpeciesReference species="PseudoBioObj__PROTEIN_M_Alx1"/>
          <modifierSpeciesReference species="PseudoBioObj__PROTEIN_M_Ets1"/>
          <modifierSpeciesReference species="PseudoBioObj__PROTEIN_M_TBr"/>
          <modifierSpeciesReference species="PseudoBioObj__PROTEIN_M_Dri"/>
          <modifierSpeciesReference species="PseudoBioObj__PROTEIN_M_FoxB"/>
        </listOfModifiers>
        <kineticLaw>
          <math xmlns="http://www.w3.org/1998/Math/MathML">
            <apply>
              <times/>
              <apply>
                <plus/>
                <apply>
                  <divide/>
                  <apply>
                    <times/>
                    <ci> k_PROTEIN_Alx1 </ci>
                    <ci> PseudoBioObj__PROTEIN_M_Alx1 </ci>
                  </apply>
                  <apply>
                    <plus/>
                    <ci> c_PROTEIN_Alx1 </ci>
                    <ci> PseudoBioObj__PROTEIN_M_Alx1 </ci>
                  </apply>
                </apply>
                <apply>
                  <divide/>
                  <apply>
                    <times/>
                    <ci> k_PROTEIN_Ets1 </ci>
                    <ci> PseudoBioObj__PROTEIN_M_Ets1 </ci>
                  </apply>
                  <apply>
                    <plus/>
                    <ci> c_PROTEIN_Ets1 </ci>
                    <ci> PseudoBioObj__PROTEIN_M_Ets1 </ci>
                  </apply>
                </apply>
                <apply>
                  <divide/>
                  <apply>
                    <times/>
                    <ci> k_PROTEIN_TBr </ci>
                    <ci> PseudoBioObj__PROTEIN_M_TBr </ci>
                  </apply>
                  <apply>
                    <plus/>
                    <ci> c_PROTEIN_TBr </ci>
                    <ci> PseudoBioObj__PROTEIN_M_TBr </ci>
                  </apply>
                </apply>
                <apply>
                  <divide/>
                  <apply>
                    <times/>
                    <ci> k_PROTEIN_Dri </ci>
                    <ci> PseudoBioObj__PROTEIN_M_Dri </ci>
                  </apply>
                  <apply>
                    <plus/>
                    <ci> c_PROTEIN_Dri </ci>
                    <ci> PseudoBioObj__PROTEIN_M_Dri </ci>
                  </apply>
                </apply>
              </apply>
              <apply>
                <divide/>
                <apply>
                  <times/>
                  <ci> k_PROTEIN_FoxB </ci>
                  <ci> c_PROTEIN_FoxB </ci>
                </apply>
                <apply>
                  <plus/>
                  <ci> c_PROTEIN_FoxB </ci>
                  <ci> PseudoBioObj__PROTEIN_M_FoxB </ci>
                </apply>
              </apply>
            </apply>
          </math>
          <listOfParameters>
            <parameter id="k_PROTEIN_Ets1" value="1"/>
            <parameter id="c_PROTEIN_Ets1" value="1"/>
            <parameter id="k_PROTEIN_Dri" value="1"/>
            <parameter id="c_PROTEIN_Dri" value="1"/>
            <parameter id="k_PROTEIN_TBr" value="1"/>
            <parameter id="c_PROTEIN_TBr" value="1"/>
            <parameter id="k_PROTEIN_FoxB" value="1"/>
            <parameter id="c_PROTEIN_FoxB" value="1"/>
            <parameter id="k_PROTEIN_Alx1" value="1"/>
            <parameter id="c_PROTEIN_Alx1" value="1"/>
          </listOfParameters>
        </kineticLaw>
      </reaction>
      <reaction id="PseudoBioObj__GENE_M_FoxN23_transcription_0" name="PseudoBioObj.GENE_M_FoxN23_transcription" reversible="false">
        <listOfReactants>
          <speciesReference species="PseudoBioObj__GENE_M_FoxN23"/>
        </listOfReactants>
        <listOfProducts>
          <speciesReference species="PseudoBioObj__mRNA_M_FoxN23"/>
        </listOfProducts>
        <listOfModifiers>
          <modifierSpeciesReference species="PseudoBioObj__PROTEIN_M_nBTCF"/>
        </listOfModifiers>
        <kineticLaw>
          <math xmlns="http://www.w3.org/1998/Math/MathML">
            <apply>
                <divide/>
                <apply>
                  <times/>
                  <ci> k_PROTEIN_nBTCF </ci>
                  <ci> PseudoBioObj__PROTEIN_M_nBTCF </ci>
                </apply>
                <apply>
                  <plus/>
                  <ci> c_PROTEIN_nBTCF </ci>
                  <ci> PseudoBioObj__PROTEIN_M_nBTCF </ci>
                </apply>
            </apply>
          </math>
          <listOfParameters>
            <parameter id="k_PROTEIN_nBTCF" value="1"/>
            <parameter id="c_PROTEIN_nBTCF" value="1"/>
          </listOfParameters>
        </kineticLaw>
      </reaction>
      <reaction id="PseudoBioObj__GENE_M_FoxO_transcription_0" name="PseudoBioObj.GENE_M_FoxO_transcription" reversible="false">
        <listOfReactants>
          <speciesReference species="PseudoBioObj__GENE_M_FoxO"/>
        </listOfReactants>
        <listOfProducts>
          <speciesReference species="PseudoBioObj__mRNA_M_FoxO"/>
        </listOfProducts>
        <listOfModifiers>
          <modifierSpeciesReference species="PseudoBioObj__PROTEIN_M_Ets1"/>
          <modifierSpeciesReference species="PseudoBioObj__PROTEIN_M_Hex"/>
          <modifierSpeciesReference species="PseudoBioObj__PROTEIN_M_Tgif"/>
          <modifierSpeciesReference species="PseudoBioObj__PROTEIN_M_Erg"/>
        </listOfModifiers>
        <kineticLaw>
          <math xmlns="http://www.w3.org/1998/Math/MathML">
            <apply>
              <plus/>
              <apply>
                <divide/>
                <apply>
                  <times/>
                  <ci> k_PROTEIN_Ets1 </ci>
                  <ci> PseudoBioObj__PROTEIN_M_Ets1 </ci>
                </apply>
                <apply>
                  <plus/>
                  <ci> c_PROTEIN_Ets1 </ci>
                  <ci> PseudoBioObj__PROTEIN_M_Ets1 </ci>
                </apply>
              </apply>
              <apply>
                <divide/>
                <apply>
                  <times/>
                  <ci> k_PROTEIN_Hex </ci>
                  <ci> PseudoBioObj__PROTEIN_M_Hex </ci>
                </apply>
                <apply>
                  <plus/>
                  <ci> c_PROTEIN_Hex </ci>
                  <ci> PseudoBioObj__PROTEIN_M_Hex </ci>
                </apply>
              </apply>
              <apply>
                <divide/>
                <apply>
                  <times/>
                  <ci> k_PROTEIN_Tgif </ci>
                  <ci> PseudoBioObj__PROTEIN_M_Tgif </ci>
                </apply>
                <apply>
                  <plus/>
                  <ci> c_PROTEIN_Tgif </ci>
                  <ci> PseudoBioObj__PROTEIN_M_Tgif </ci>
                </apply>
              </apply>
              <apply>
                <divide/>
                <apply>
                  <times/>
                  <ci> k_PROTEIN_Erg </ci>
                  <ci> PseudoBioObj__PROTEIN_M_Erg </ci>
                </apply>
                <apply>
                  <plus/>
                  <ci> c_PROTEIN_Erg </ci>
                  <ci> PseudoBioObj__PROTEIN_M_Erg </ci>
                </apply>
              </apply>
            </apply>
          </math>
          <listOfParameters>
            <parameter id="k_PROTEIN_Ets1" value="1"/>
            <parameter id="c_PROTEIN_Ets1" value="1"/>
            <parameter id="k_PROTEIN_Hex" value="1"/>
            <parameter id="c_PROTEIN_Hex" value="1"/>
            <parameter id="k_PROTEIN_Erg" value="1"/>
            <parameter id="c_PROTEIN_Erg" value="1"/>
            <parameter id="k_PROTEIN_Tgif" value="1"/>
            <parameter id="c_PROTEIN_Tgif" value="1"/>
          </listOfParameters>
        </kineticLaw>
      </reaction>
      <reaction id="PseudoBioObj__GENE_M_FvMo_transcription_0" name="PseudoBioObj.GENE_M_FvMo_transcription" reversible="false">
        <listOfReactants>
          <speciesReference species="PseudoBioObj__GENE_M_FvMo"/>
        </listOfReactants>
        <listOfProducts>
          <speciesReference species="PseudoBioObj__mRNA_M_FvMo"/>
        </listOfProducts>
        <listOfModifiers>
          <modifierSpeciesReference species="PseudoBioObj__PROTEIN_M_Gcm"/>
          <modifierSpeciesReference species="PseudoBioObj__PROTEIN_M_GataE"/>
        </listOfModifiers>
        <kineticLaw>
          <math xmlns="http://www.w3.org/1998/Math/MathML">
            <apply>
              <plus/>
              <apply>
                <divide/>
                <apply>
                  <times/>
                  <ci> k_PROTEIN_Gcm </ci>
                  <ci> PseudoBioObj__PROTEIN_M_Gcm </ci>
                </apply>
                <apply>
                  <plus/>
                  <ci> c_PROTEIN_Gcm </ci>
                  <ci> PseudoBioObj__PROTEIN_M_Gcm </ci>
                </apply>
              </apply>
              <apply>
                <divide/>
                <apply>
                  <times/>
                  <ci> k_PROTEIN_GataE </ci>
                  <ci> PseudoBioObj__PROTEIN_M_GataE </ci>
                </apply>
                <apply>
                  <plus/>
                  <ci> c_PROTEIN_GataE </ci>
                  <ci> PseudoBioObj__PROTEIN_M_GataE </ci>
                </apply>
              </apply>
            </apply>
          </math>
          <listOfParameters>
            <parameter id="k_PROTEIN_GataE" value="1"/>
            <parameter id="c_PROTEIN_GataE" value="1"/>
            <parameter id="k_PROTEIN_Gcm" value="1"/>
            <parameter id="c_PROTEIN_Gcm" value="1"/>
          </listOfParameters>
        </kineticLaw>
      </reaction>
      <reaction id="PseudoBioObj__GENE_M_GataC_transcription_0" name="PseudoBioObj.GENE_M_GataC_transcription" reversible="false">
        <listOfReactants>
          <speciesReference species="PseudoBioObj__GENE_M_GataC"/>
        </listOfReactants>
        <listOfProducts>
          <speciesReference species="PseudoBioObj__mRNA_M_GataC"/>
        </listOfProducts>
        <listOfModifiers>
          <modifierSpeciesReference species="PseudoBioObj__PROTEIN_M_GataE"/>
          <modifierSpeciesReference species="PseudoBioObj__PROTEIN_M_Hnf6"/>
          <modifierSpeciesReference species="PseudoBioObj__PROTEIN_GCM"/>
          <modifierSpeciesReference species="PseudoBioObj__PROTEIN_M_GataC"/>
        </listOfModifiers>
        <kineticLaw>
          <math xmlns="http://www.w3.org/1998/Math/MathML">
            <apply>
              <times/>
              <apply>
                <plus/>
                <apply>
                  <divide/>
                  <apply>
                    <times/>
                    <ci> k_PROTEIN_GataE </ci>
                    <ci> PseudoBioObj__PROTEIN_M_GataE </ci>
                  </apply>
                  <apply>
                    <plus/>
                    <ci> c_PROTEIN_GataE </ci>
                    <ci> PseudoBioObj__PROTEIN_M_GataE </ci>
                  </apply>
                </apply>
                <apply>
                  <divide/>
                  <apply>
                    <times/>
                    <ci> k_PROTEIN_Hnf6 </ci>
                    <ci> PseudoBioObj__PROTEIN_M_Hnf6 </ci>
                  </apply>
                  <apply>
                    <plus/>
                    <ci> c_PROTEIN_Hnf6 </ci>
                    <ci> PseudoBioObj__PROTEIN_M_Hnf6 </ci>
                  </apply>
                </apply>
                <apply>
                  <divide/>
                  <apply>
                    <times/>
                    <ci> k_PROTEIN_GCM </ci>
                    <ci> PseudoBioObj__PROTEIN_GCM </ci>
                  </apply>
                  <apply>
                    <plus/>
                    <ci> c_PROTEIN_GCM </ci>
                    <ci> PseudoBioObj__PROTEIN_GCM </ci>
                  </apply>
                </apply>
              </apply>
              <apply>
                <divide/>
                <apply>
                  <times/>
                  <ci> k_PROTEIN_GataC </ci>
                  <ci> c_PROTEIN_GataC </ci>
                </apply>
                <apply>
                  <plus/>
                  <ci> c_PROTEIN_GataC </ci>
                  <ci> PseudoBioObj__PROTEIN_M_GataC </ci>
                </apply>
              </apply>
            </apply>
          </math>
          <listOfParameters>
            <parameter id="k_PROTEIN_GataC" value="1"/>
            <parameter id="c_PROTEIN_GataC" value="1"/>
            <parameter id="k_PROTEIN_GCM" value="1"/>
            <parameter id="c_PROTEIN_GCM" value="1"/>
            <parameter id="k_PROTEIN_GataE" value="1"/>
            <parameter id="c_PROTEIN_GataE" value="1"/>
            <parameter id="k_PROTEIN_Hnf6" value="1"/>
            <parameter id="c_PROTEIN_Hnf6" value="1"/>
          </listOfParameters>
        </kineticLaw>
      </reaction>
      <reaction id="PseudoBioObj__GENE_M_GataE_transcription_0" name="PseudoBioObj.GENE_M_GataE_transcription" reversible="false">
        <listOfReactants>
          <speciesReference species="PseudoBioObj__GENE_M_GataE"/>
        </listOfReactants>
        <listOfProducts>
          <speciesReference species="PseudoBioObj__mRNA_M_GataE"/>
        </listOfProducts>
        <listOfModifiers>
          <modifierSpeciesReference species="PseudoBioObj__PROTEIN_M_Otx"/>
          <modifierSpeciesReference species="PseudoBioObj__PROTEIN_M_SuHN"/>
          <modifierSpeciesReference species="PseudoBioObj__PROTEIN_M_Hox"/>
        </listOfModifiers>
        <kineticLaw>
          <math xmlns="http://www.w3.org/1998/Math/MathML">
            <apply>
              <times/>
              <apply>
                <plus/>
                <apply>
                  <divide/>
                  <apply>
                    <times/>
                    <ci> k_PROTEIN_Otx </ci>
                    <ci> PseudoBioObj__PROTEIN_M_Otx </ci>
                  </apply>
                  <apply>
                    <plus/>
                    <ci> c_PROTEIN_Otx </ci>
                    <ci> PseudoBioObj__PROTEIN_M_Otx </ci>
                  </apply>
                </apply>
                <apply>
                  <divide/>
                  <apply>
                    <times/>
                    <ci> k_PROTEIN_SuHN </ci>
                    <ci> PseudoBioObj__PROTEIN_M_SuHN </ci>
                  </apply>
                  <apply>
                    <plus/>
                    <ci> c_PROTEIN_SuHN </ci>
                    <ci> PseudoBioObj__PROTEIN_M_SuHN </ci>
                  </apply>
                </apply>
              </apply>
              <apply>
                <divide/>
                <apply>
                  <times/>
                  <ci> k_PROTEIN_Hox </ci>
                  <ci> c_PROTEIN_Hox </ci>
                </apply>
                <apply>
                  <plus/>
                  <ci> c_PROTEIN_Hox </ci>
                  <ci> PseudoBioObj__PROTEIN_M_Hox </ci>
                </apply>
              </apply>
            </apply>
          </math>
          <listOfParameters>
            <parameter id="k_PROTEIN_Otx" value="1"/>
            <parameter id="c_PROTEIN_Otx" value="1"/>
            <parameter id="k_PROTEIN_Hox" value="1"/>
            <parameter id="c_PROTEIN_Hox" value="1"/>
            <parameter id="k_PROTEIN_SuHN" value="1"/>
            <parameter id="c_PROTEIN_SuHN" value="1"/>
          </listOfParameters>
        </kineticLaw>
      </reaction>
      <reaction id="PseudoBioObj__GENE_M_Gcad_transcription_0" name="PseudoBioObj.GENE_M_Gcad_transcription" reversible="false">
        <listOfReactants>
          <speciesReference species="PseudoBioObj__GENE_M_Gcad"/>
        </listOfReactants>
        <listOfProducts>
          <speciesReference species="PseudoBioObj__mRNA_M_Gcad"/>
        </listOfProducts>
        <listOfModifiers>
          <modifierSpeciesReference species="PseudoBioObj__PROTEIN_M_UbiqGcad"/>
          <modifierSpeciesReference species="PseudoBioObj__PROTEIN_M_Snail"/>
        </listOfModifiers>
        <kineticLaw>
          <math xmlns="http://www.w3.org/1998/Math/MathML">
            <apply>
              <times/>
              <apply>
                <divide/>
                <apply>
                  <times/>
                  <ci> k_PROTEIN_UbiqGcad </ci>
                  <ci> PseudoBioObj__PROTEIN_M_UbiqGcad </ci>
                </apply>
                <apply>
                  <plus/>
                  <ci> c_PROTEIN_UbiqGcad </ci>
                  <ci> PseudoBioObj__PROTEIN_M_UbiqGcad </ci>
                </apply>
              </apply>
              <apply>
                <divide/>
                <apply>
                  <times/>
                  <ci> k_PROTEIN_Snail </ci>
                  <ci> c_PROTEIN_Snail </ci>
                </apply>
                <apply>
                  <plus/>
                  <ci> c_PROTEIN_Snail </ci>
                  <ci> PseudoBioObj__PROTEIN_M_Snail </ci>
                </apply>
              </apply>
            </apply>
          </math>
          <listOfParameters>
            <parameter id="k_PROTEIN_Snail" value="1"/>
            <parameter id="c_PROTEIN_Snail" value="1"/>
            <parameter id="k_PROTEIN_UbiqGcad" value="1"/>
            <parameter id="c_PROTEIN_UbiqGcad" value="1"/>
          </listOfParameters>
        </kineticLaw>
      </reaction>
      <reaction id="PseudoBioObj__GENE_M_Gcm_transcription_0" name="PseudoBioObj.GENE_M_Gcm_transcription" reversible="false">
        <listOfReactants>
          <speciesReference species="PseudoBioObj__GENE_M_Gcm"/>
        </listOfReactants>
        <listOfProducts>
          <speciesReference species="PseudoBioObj__mRNA_M_Gcm"/>
        </listOfProducts>
        <listOfModifiers>
          <modifierSpeciesReference species="PseudoBioObj__PROTEIN_M_nBTCF"/>
          <modifierSpeciesReference species="PseudoBioObj__PROTEIN_M_SuHN"/>
          <modifierSpeciesReference species="PseudoBioObj__PROTEIN_M_Gcm"/>
          <modifierSpeciesReference species="PseudoBioObj__PROTEIN_M_GroTCF"/>
          <modifierSpeciesReference species="PseudoBioObj__PROTEIN_M_FoxA"/>
          <modifierSpeciesReference species="PseudoBioObj__PROTEIN_M_Alx1"/>
        </listOfModifiers>
        <kineticLaw>
          <math xmlns="http://www.w3.org/1998/Math/MathML">
            <apply>
              <times/>
              <apply>
                <plus/>
                <apply>
                  <divide/>
                  <apply>
                    <times/>
                    <ci> k_PROTEIN_nBTCF </ci>
                    <ci> PseudoBioObj__PROTEIN_M_nBTCF </ci>
                  </apply>
                  <apply>
                    <plus/>
                    <ci> c_PROTEIN_nBTCF </ci>
                    <ci> PseudoBioObj__PROTEIN_M_nBTCF </ci>
                  </apply>
                </apply>
                <apply>
                  <divide/>
                  <apply>
                    <times/>
                    <ci> k_PROTEIN_SuHN </ci>
                    <ci> PseudoBioObj__PROTEIN_M_SuHN </ci>
                  </apply>
                  <apply>
                    <plus/>
                    <ci> c_PROTEIN_SuHN </ci>
                    <ci> PseudoBioObj__PROTEIN_M_SuHN </ci>
                  </apply>
                </apply>
                <apply>
                  <divide/>
                  <apply>
                    <times/>
                    <ci> k_PROTEIN_Gcm </ci>
                    <ci> PseudoBioObj__PROTEIN_M_Gcm </ci>
                  </apply>
                  <apply>
                    <plus/>
                    <ci> c_PROTEIN_Gcm </ci>
                    <ci> PseudoBioObj__PROTEIN_M_Gcm </ci>
                  </apply>
                </apply>
              </apply>
              <apply>
                <divide/>
                <apply>
                  <times/>
                  <ci> k_PROTEIN_GroTCF </ci>
                  <ci> c_PROTEIN_GroTCF </ci>
                </apply>
                <apply>
                  <plus/>
                  <ci> c_PROTEIN_GroTCF </ci>
                  <ci> PseudoBioObj__PROTEIN_M_GroTCF </ci>
                </apply>
              </apply>
              <apply>
                <divide/>
                <apply>
                  <times/>
                  <ci> k_PROTEIN_FoxA </ci>
                  <ci> c_PROTEIN_FoxA </ci>
                </apply>
                <apply>
                  <plus/>
                  <ci> c_PROTEIN_FoxA </ci>
                  <ci> PseudoBioObj__PROTEIN_M_FoxA </ci>
                </apply>
              </apply>
              <apply>
                <divide/>
                <apply>
                  <times/>
                  <ci> k_PROTEIN_Alx1 </ci>
                  <ci> c_PROTEIN_Alx1 </ci>
                </apply>
                <apply>
                  <plus/>
                  <ci> c_PROTEIN_Alx1 </ci>
                  <ci> PseudoBioObj__PROTEIN_M_Alx1 </ci>
                </apply>
              </apply>
            </apply>
          </math>
          <listOfParameters>
            <parameter id="k_PROTEIN_FoxA" value="1"/>
            <parameter id="c_PROTEIN_FoxA" value="1"/>
            <parameter id="k_PROTEIN_nBTCF" value="1"/>
            <parameter id="c_PROTEIN_nBTCF" value="1"/>
            <parameter id="k_PROTEIN_Alx1" value="1"/>
            <parameter id="c_PROTEIN_Alx1" value="1"/>
            <parameter id="k_PROTEIN_GroTCF" value="1"/>
            <parameter id="c_PROTEIN_GroTCF" value="1"/>
            <parameter id="k_PROTEIN_SuHN" value="1"/>
            <parameter id="c_PROTEIN_SuHN" value="1"/>
            <parameter id="k_PROTEIN_Gcm" value="1"/>
            <parameter id="c_PROTEIN_Gcm" value="1"/>
          </listOfParameters>
        </kineticLaw>
      </reaction>
      <reaction id="PseudoBioObj__GENE_M_Gelsolin_transcription_0" name="PseudoBioObj.GENE_M_Gelsolin_transcription" reversible="false">
        <listOfReactants>
          <speciesReference species="PseudoBioObj__GENE_M_Gelsolin"/>
        </listOfReactants>
        <listOfProducts>
          <speciesReference species="PseudoBioObj__mRNA_M_Gelsolin"/>
        </listOfProducts>
        <listOfModifiers>
          <modifierSpeciesReference species="PseudoBioObj__PROTEIN_M_Bra"/>
          <modifierSpeciesReference species="PseudoBioObj__PROTEIN_E_Bra"/>
        </listOfModifiers>
        <kineticLaw>
          <math xmlns="http://www.w3.org/1998/Math/MathML">
            <apply>
              <plus/>
              <apply>
                <divide/>
                <apply>
                  <times/>
                  <ci> k_PROTEIN_Bra </ci>
                  <ci> PseudoBioObj__PROTEIN_M_Bra </ci>
                </apply>
                <apply>
                  <plus/>
                  <ci> c_PROTEIN_Bra </ci>
                  <ci> PseudoBioObj__PROTEIN_M_Bra </ci>
                </apply>
              </apply>
              <apply>
                <divide/>
                <apply>
                  <times/>
                  <ci> k_PROTEIN_Bra </ci>
                  <ci> PseudoBioObj__PROTEIN_E_Bra </ci>
                </apply>
                <apply>
                  <plus/>
                  <ci> c_PROTEIN_Bra </ci>
                  <ci> PseudoBioObj__PROTEIN_E_Bra </ci>
                </apply>
              </apply>
            </apply>
          </math>
          <listOfParameters>
            <parameter id="k_PROTEIN_Bra" value="1"/>
            <parameter id="c_PROTEIN_Bra" value="1"/>
          </listOfParameters>
        </kineticLaw>
      </reaction>
      <reaction id="PseudoBioObj__GENE_M_HesC_transcription_0" name="PseudoBioObj.GENE_M_HesC_transcription" reversible="false">
        <listOfReactants>
          <speciesReference species="PseudoBioObj__GENE_M_HesC"/>
        </listOfReactants>
        <listOfProducts>
          <speciesReference species="PseudoBioObj__mRNA_M_HesC"/>
        </listOfProducts>
        <listOfModifiers>
          <modifierSpeciesReference species="PseudoBioObj__PROTEIN_M_UbiqHesC"/>
          <modifierSpeciesReference species="PseudoBioObj__PROTEIN_M_Pmar1"/>
        </listOfModifiers>
        <kineticLaw>
          <math xmlns="http://www.w3.org/1998/Math/MathML">
            <apply>
              <times/>
              <apply>
                <divide/>
                <apply>
                  <times/>
                  <ci> k_PROTEIN_UbiqHesC </ci>
                  <ci> PseudoBioObj__PROTEIN_M_UbiqHesC </ci>
                </apply>
                <apply>
                  <plus/>
                  <ci> c_PROTEIN_UbiqHesC </ci>
                  <ci> PseudoBioObj__PROTEIN_M_UbiqHesC </ci>
                </apply>
              </apply>
              <apply>
                <divide/>
                <apply>
                  <times/>
                  <ci> k_PROTEIN_Pmar1 </ci>
                  <ci> c_PROTEIN_Pmar1 </ci>
                </apply>
                <apply>
                  <plus/>
                  <ci> c_PROTEIN_Pmar1 </ci>
                  <ci> PseudoBioObj__PROTEIN_M_Pmar1 </ci>
                </apply>
              </apply>
            </apply>
          </math>
          <listOfParameters>
            <parameter id="k_PROTEIN_UbiqHesC" value="1"/>
            <parameter id="c_PROTEIN_UbiqHesC" value="1"/>
            <parameter id="k_PROTEIN_Pmar1" value="1"/>
            <parameter id="c_PROTEIN_Pmar1" value="1"/>
          </listOfParameters>
        </kineticLaw>
      </reaction>
      <reaction id="PseudoBioObj__GENE_M_Hex_transcription_0" name="PseudoBioObj.GENE_M_Hex_transcription" reversible="false">
        <listOfReactants>
          <speciesReference species="PseudoBioObj__GENE_M_Hex"/>
        </listOfReactants>
        <listOfProducts>
          <speciesReference species="PseudoBioObj__mRNA_M_Hex"/>
        </listOfProducts>
        <listOfModifiers>
          <modifierSpeciesReference species="PseudoBioObj__PROTEIN_M_Tgif"/>
          <modifierSpeciesReference species="PseudoBioObj__PROTEIN_M_Ets1"/>
          <modifierSpeciesReference species="PseudoBioObj__PROTEIN_M_Erg"/>
        </listOfModifiers>
        <kineticLaw>
          <math xmlns="http://www.w3.org/1998/Math/MathML">
            <apply>
              <plus/>
              <apply>
                <divide/>
                <apply>
                  <times/>
                  <ci> k_PROTEIN_Tgif </ci>
                  <ci> PseudoBioObj__PROTEIN_M_Tgif </ci>
                </apply>
                <apply>
                  <plus/>
                  <ci> c_PROTEIN_Tgif </ci>
                  <ci> PseudoBioObj__PROTEIN_M_Tgif </ci>
                </apply>
              </apply>
              <apply>
                <divide/>
                <apply>
                  <times/>
                  <ci> k_PROTEIN_Ets1 </ci>
                  <ci> PseudoBioObj__PROTEIN_M_Ets1 </ci>
                </apply>
                <apply>
                  <plus/>
                  <ci> c_PROTEIN_Ets1 </ci>
                  <ci> PseudoBioObj__PROTEIN_M_Ets1 </ci>
                </apply>
              </apply>
              <apply>
                <divide/>
                <apply>
                  <times/>
                  <ci> k_PROTEIN_Erg </ci>
                  <ci> PseudoBioObj__PROTEIN_M_Erg </ci>
                </apply>
                <apply>
                  <plus/>
                  <ci> c_PROTEIN_Erg </ci>
                  <ci> PseudoBioObj__PROTEIN_M_Erg </ci>
                </apply>
              </apply>
            </apply>
          </math>
          <listOfParameters>
            <parameter id="k_PROTEIN_Ets1" value="1"/>
            <parameter id="c_PROTEIN_Ets1" value="1"/>
            <parameter id="k_PROTEIN_Erg" value="1"/>
            <parameter id="c_PROTEIN_Erg" value="1"/>
            <parameter id="k_PROTEIN_Tgif" value="1"/>
            <parameter id="c_PROTEIN_Tgif" value="1"/>
          </listOfParameters>
        </kineticLaw>
      </reaction>
      <reaction id="PseudoBioObj__GENE_M_Hnf6_transcription_0" name="PseudoBioObj.GENE_M_Hnf6_transcription" reversible="false">
        <listOfReactants>
          <speciesReference species="PseudoBioObj__GENE_M_Hnf6"/>
        </listOfReactants>
        <listOfProducts>
          <speciesReference species="PseudoBioObj__mRNA_M_Hnf6"/>
        </listOfProducts>
        <listOfModifiers>
          <modifierSpeciesReference species="PseudoBioObj__PROTEIN_M_UbiqHnf6"/>
        </listOfModifiers>
        <kineticLaw>
          <math xmlns="http://www.w3.org/1998/Math/MathML">
            <apply>
                <divide/>
                <apply>
                  <times/>
                  <ci> k_PROTEIN_UbiqHnf6 </ci>
                  <ci> PseudoBioObj__PROTEIN_M_UbiqHnf6 </ci>
                </apply>
                <apply>
                  <plus/>
                  <ci> c_PROTEIN_UbiqHnf6 </ci>
                  <ci> PseudoBioObj__PROTEIN_M_UbiqHnf6 </ci>
                </apply>
            </apply>
          </math>
          <listOfParameters>
            <parameter id="k_PROTEIN_UbiqHnf6" value="1"/>
            <parameter id="c_PROTEIN_UbiqHnf6" value="1"/>
          </listOfParameters>
        </kineticLaw>
      </reaction>
      <reaction id="PseudoBioObj__GENE_M_Hox_transcription_0" name="PseudoBioObj.GENE_M_Hox_transcription" reversible="false">
        <listOfReactants>
          <speciesReference species="PseudoBioObj__GENE_M_Hox"/>
        </listOfReactants>
        <listOfProducts>
          <speciesReference species="PseudoBioObj__mRNA_M_Hox"/>
        </listOfProducts>
        <listOfModifiers>
          <modifierSpeciesReference species="PseudoBioObj__PROTEIN_M_Blimp1"/>
          <modifierSpeciesReference species="PseudoBioObj__PROTEIN_M_nBTCF"/>
          <modifierSpeciesReference species="PseudoBioObj__PROTEIN_M_Eve"/>
          <modifierSpeciesReference species="PseudoBioObj__PROTEIN_M_Otx"/>
          <modifierSpeciesReference species="PseudoBioObj__PROTEIN_M_GroTCF"/>
        </listOfModifiers>
        <kineticLaw>
          <math xmlns="http://www.w3.org/1998/Math/MathML">
            <apply>
              <times/>
              <apply>
                <plus/>
                <apply>
                  <divide/>
                  <apply>
                    <times/>
                    <ci> k_PROTEIN_Blimp1 </ci>
                    <ci> PseudoBioObj__PROTEIN_M_Blimp1 </ci>
                  </apply>
                  <apply>
                    <plus/>
                    <ci> c_PROTEIN_Blimp1 </ci>
                    <ci> PseudoBioObj__PROTEIN_M_Blimp1 </ci>
                  </apply>
                </apply>
                <apply>
                  <divide/>
                  <apply>
                    <times/>
                    <ci> k_PROTEIN_nBTCF </ci>
                    <ci> PseudoBioObj__PROTEIN_M_nBTCF </ci>
                  </apply>
                  <apply>
                    <plus/>
                    <ci> c_PROTEIN_nBTCF </ci>
                    <ci> PseudoBioObj__PROTEIN_M_nBTCF </ci>
                  </apply>
                </apply>
                <apply>
                  <divide/>
                  <apply>
                    <times/>
                    <ci> k_PROTEIN_Eve </ci>
                    <ci> PseudoBioObj__PROTEIN_M_Eve </ci>
                  </apply>
                  <apply>
                    <plus/>
                    <ci> c_PROTEIN_Eve </ci>
                    <ci> PseudoBioObj__PROTEIN_M_Eve </ci>
                  </apply>
                </apply>
                <apply>
                  <divide/>
                  <apply>
                    <times/>
                    <ci> k_PROTEIN_Otx </ci>
                    <ci> PseudoBioObj__PROTEIN_M_Otx </ci>
                  </apply>
                  <apply>
                    <plus/>
                    <ci> c_PROTEIN_Otx </ci>
                    <ci> PseudoBioObj__PROTEIN_M_Otx </ci>
                  </apply>
                </apply>
              </apply>
              <apply>
                <divide/>
                <apply>
                  <times/>
                  <ci> k_PROTEIN_GroTCF </ci>
                  <ci> c_PROTEIN_GroTCF </ci>
                </apply>
                <apply>
                  <plus/>
                  <ci> c_PROTEIN_GroTCF </ci>
                  <ci> PseudoBioObj__PROTEIN_M_GroTCF </ci>
                </apply>
              </apply>
            </apply>
          </math>
          <listOfParameters>
            <parameter id="k_PROTEIN_GroTCF" value="1"/>
            <parameter id="c_PROTEIN_GroTCF" value="1"/>
            <parameter id="k_PROTEIN_Blimp1" value="1"/>
            <parameter id="c_PROTEIN_Blimp1" value="1"/>
            <parameter id="k_PROTEIN_Otx" value="1"/>
            <parameter id="c_PROTEIN_Otx" value="1"/>
            <parameter id="k_PROTEIN_Eve" value="1"/>
            <parameter id="c_PROTEIN_Eve" value="1"/>
            <parameter id="k_PROTEIN_nBTCF" value="1"/>
            <parameter id="c_PROTEIN_nBTCF" value="1"/>
          </listOfParameters>
        </kineticLaw>
      </reaction>
      <reaction id="PseudoBioObj__GENE_M_Kakapo_transcription_0" name="PseudoBioObj.GENE_M_Kakapo_transcription" reversible="false">
        <listOfReactants>
          <speciesReference species="PseudoBioObj__GENE_M_Kakapo"/>
        </listOfReactants>
        <listOfProducts>
          <speciesReference species="PseudoBioObj__mRNA_M_Kakapo"/>
        </listOfProducts>
        <listOfModifiers>
          <modifierSpeciesReference species="PseudoBioObj__PROTEIN_M_Bra"/>
          <modifierSpeciesReference species="PseudoBioObj__PROTEIN_E_Bra"/>
        </listOfModifiers>
        <kineticLaw>
          <math xmlns="http://www.w3.org/1998/Math/MathML">
            <apply>
              <plus/>
              <apply>
                <divide/>
                <apply>
                  <times/>
                  <ci> k_PROTEIN_Bra </ci>
                  <ci> PseudoBioObj__PROTEIN_M_Bra </ci>
                </apply>
                <apply>
                  <plus/>
                  <ci> c_PROTEIN_Bra </ci>
                  <ci> PseudoBioObj__PROTEIN_M_Bra </ci>
                </apply>
              </apply>
              <apply>
                <divide/>
                <apply>
                  <times/>
                  <ci> k_PROTEIN_Bra </ci>
                  <ci> PseudoBioObj__PROTEIN_E_Bra </ci>
                </apply>
                <apply>
                  <plus/>
                  <ci> c_PROTEIN_Bra </ci>
                  <ci> PseudoBioObj__PROTEIN_E_Bra </ci>
                </apply>
              </apply>
            </apply>
          </math>
          <listOfParameters>
            <parameter id="k_PROTEIN_Bra" value="1"/>
            <parameter id="c_PROTEIN_Bra" value="1"/>
          </listOfParameters>
        </kineticLaw>
      </reaction>
      <reaction id="PseudoBioObj__GENE_M_Lim_transcription_0" name="PseudoBioObj.GENE_M_Lim_transcription" reversible="false">
        <listOfReactants>
          <speciesReference species="PseudoBioObj__GENE_M_Lim"/>
        </listOfReactants>
        <listOfProducts>
          <speciesReference species="PseudoBioObj__mRNA_M_Lim"/>
        </listOfProducts>
        <listOfModifiers>
          <modifierSpeciesReference species="PseudoBioObj__PROTEIN_M_GataE"/>
          <modifierSpeciesReference species="PseudoBioObj__PROTEIN_M_Otx"/>
        </listOfModifiers>
        <kineticLaw>
          <math xmlns="http://www.w3.org/1998/Math/MathML">
            <apply>
              <plus/>
              <apply>
                <divide/>
                <apply>
                  <times/>
                  <ci> k_PROTEIN_GataE </ci>
                  <ci> PseudoBioObj__PROTEIN_M_GataE </ci>
                </apply>
                <apply>
                  <plus/>
                  <ci> c_PROTEIN_GataE </ci>
                  <ci> PseudoBioObj__PROTEIN_M_GataE </ci>
                </apply>
              </apply>
              <apply>
                <divide/>
                <apply>
                  <times/>
                  <ci> k_PROTEIN_Otx </ci>
                  <ci> PseudoBioObj__PROTEIN_M_Otx </ci>
                </apply>
                <apply>
                  <plus/>
                  <ci> c_PROTEIN_Otx </ci>
                  <ci> PseudoBioObj__PROTEIN_M_Otx </ci>
                </apply>
              </apply>
            </apply>
          </math>
          <listOfParameters>
            <parameter id="k_PROTEIN_Otx" value="1"/>
            <parameter id="c_PROTEIN_Otx" value="1"/>
            <parameter id="k_PROTEIN_GataE" value="1"/>
            <parameter id="c_PROTEIN_GataE" value="1"/>
          </listOfParameters>
        </kineticLaw>
      </reaction>
      <reaction id="PseudoBioObj__GENE_M_Msp130_transcription_0" name="PseudoBioObj.GENE_M_Msp130_transcription" reversible="false">
        <listOfReactants>
          <speciesReference species="PseudoBioObj__GENE_M_Msp130"/>
        </listOfReactants>
        <listOfProducts>
          <speciesReference species="PseudoBioObj__mRNA_M_Msp130"/>
        </listOfProducts>
        <listOfModifiers>
          <modifierSpeciesReference species="PseudoBioObj__PROTEIN_M_Hnf6"/>
          <modifierSpeciesReference species="PseudoBioObj__PROTEIN_M_FoxB"/>
          <modifierSpeciesReference species="PseudoBioObj__PROTEIN_M_Ets1"/>
          <modifierSpeciesReference species="PseudoBioObj__PROTEIN_M_Alx1"/>
          <modifierSpeciesReference species="PseudoBioObj__PROTEIN_M_Hex"/>
          <modifierSpeciesReference species="PseudoBioObj__PROTEIN_M_TBr"/>
          <modifierSpeciesReference species="PseudoBioObj__PROTEIN_M_Erg"/>
        </listOfModifiers>
        <kineticLaw>
          <math xmlns="http://www.w3.org/1998/Math/MathML">
            <apply>
              <plus/>
              <apply>
                <divide/>
                <apply>
                  <times/>
                  <ci> k_PROTEIN_Hnf6 </ci>
                  <ci> PseudoBioObj__PROTEIN_M_Hnf6 </ci>
                </apply>
                <apply>
                  <plus/>
                  <ci> c_PROTEIN_Hnf6 </ci>
                  <ci> PseudoBioObj__PROTEIN_M_Hnf6 </ci>
                </apply>
              </apply>
              <apply>
                <divide/>
                <apply>
                  <times/>
                  <ci> k_PROTEIN_FoxB </ci>
                  <ci> PseudoBioObj__PROTEIN_M_FoxB </ci>
                </apply>
                <apply>
                  <plus/>
                  <ci> c_PROTEIN_FoxB </ci>
                  <ci> PseudoBioObj__PROTEIN_M_FoxB </ci>
                </apply>
              </apply>
              <apply>
                <divide/>
                <apply>
                  <times/>
                  <ci> k_PROTEIN_Ets1 </ci>
                  <ci> PseudoBioObj__PROTEIN_M_Ets1 </ci>
                </apply>
                <apply>
                  <plus/>
                  <ci> c_PROTEIN_Ets1 </ci>
                  <ci> PseudoBioObj__PROTEIN_M_Ets1 </ci>
                </apply>
              </apply>
              <apply>
                <divide/>
                <apply>
                  <times/>
                  <ci> k_PROTEIN_Alx1 </ci>
                  <ci> PseudoBioObj__PROTEIN_M_Alx1 </ci>
                </apply>
                <apply>
                  <plus/>
                  <ci> c_PROTEIN_Alx1 </ci>
                  <ci> PseudoBioObj__PROTEIN_M_Alx1 </ci>
                </apply>
              </apply>
              <apply>
                <divide/>
                <apply>
                  <times/>
                  <ci> k_PROTEIN_Hex </ci>
                  <ci> PseudoBioObj__PROTEIN_M_Hex </ci>
                </apply>
                <apply>
                  <plus/>
                  <ci> c_PROTEIN_Hex </ci>
                  <ci> PseudoBioObj__PROTEIN_M_Hex </ci>
                </apply>
              </apply>
              <apply>
                <divide/>
                <apply>
                  <times/>
                  <ci> k_PROTEIN_TBr </ci>
                  <ci> PseudoBioObj__PROTEIN_M_TBr </ci>
                </apply>
                <apply>
                  <plus/>
                  <ci> c_PROTEIN_TBr </ci>
                  <ci> PseudoBioObj__PROTEIN_M_TBr </ci>
                </apply>
              </apply>
              <apply>
                <divide/>
                <apply>
                  <times/>
                  <ci> k_PROTEIN_Erg </ci>
                  <ci> PseudoBioObj__PROTEIN_M_Erg </ci>
                </apply>
                <apply>
                  <plus/>
                  <ci> c_PROTEIN_Erg </ci>
                  <ci> PseudoBioObj__PROTEIN_M_Erg </ci>
                </apply>
              </apply>
            </apply>
          </math>
          <listOfParameters>
            <parameter id="k_PROTEIN_FoxB" value="1"/>
            <parameter id="c_PROTEIN_FoxB" value="1"/>
            <parameter id="k_PROTEIN_Hex" value="1"/>
            <parameter id="c_PROTEIN_Hex" value="1"/>
            <parameter id="k_PROTEIN_Alx1" value="1"/>
            <parameter id="c_PROTEIN_Alx1" value="1"/>
            <parameter id="k_PROTEIN_Erg" value="1"/>
            <parameter id="c_PROTEIN_Erg" value="1"/>
            <parameter id="k_PROTEIN_Ets1" value="1"/>
            <parameter id="c_PROTEIN_Ets1" value="1"/>
            <parameter id="k_PROTEIN_TBr" value="1"/>
            <parameter id="c_PROTEIN_TBr" value="1"/>
            <parameter id="k_PROTEIN_Hnf6" value="1"/>
            <parameter id="c_PROTEIN_Hnf6" value="1"/>
          </listOfParameters>
        </kineticLaw>
      </reaction>
      <reaction id="PseudoBioObj__GENE_M_MspL_transcription_0" name="PseudoBioObj.GENE_M_MspL_transcription" reversible="false">
        <listOfReactants>
          <speciesReference species="PseudoBioObj__GENE_M_MspL"/>
        </listOfReactants>
        <listOfProducts>
          <speciesReference species="PseudoBioObj__mRNA_M_MspL"/>
        </listOfProducts>
        <listOfModifiers>
          <modifierSpeciesReference species="PseudoBioObj__PROTEIN_M_Ets1"/>
          <modifierSpeciesReference species="PseudoBioObj__PROTEIN_M_Alx1"/>
          <modifierSpeciesReference species="PseudoBioObj__PROTEIN_M_VEGFSignal"/>
          <modifierSpeciesReference species="PseudoBioObj__PROTEIN_M_Hex"/>
          <modifierSpeciesReference species="PseudoBioObj__PROTEIN_M_Erg"/>
        </listOfModifiers>
        <kineticLaw>
          <math xmlns="http://www.w3.org/1998/Math/MathML">
            <apply>
              <plus/>
              <apply>
                <divide/>
                <apply>
                  <times/>
                  <ci> k_PROTEIN_Ets1 </ci>
                  <ci> PseudoBioObj__PROTEIN_M_Ets1 </ci>
                </apply>
                <apply>
                  <plus/>
                  <ci> c_PROTEIN_Ets1 </ci>
                  <ci> PseudoBioObj__PROTEIN_M_Ets1 </ci>
                </apply>
              </apply>
              <apply>
                <divide/>
                <apply>
                  <times/>
                  <ci> k_PROTEIN_Alx1 </ci>
                  <ci> PseudoBioObj__PROTEIN_M_Alx1 </ci>
                </apply>
                <apply>
                  <plus/>
                  <ci> c_PROTEIN_Alx1 </ci>
                  <ci> PseudoBioObj__PROTEIN_M_Alx1 </ci>
                </apply>
              </apply>
              <apply>
                <divide/>
                <apply>
                  <times/>
                  <ci> k_PROTEIN_VEGFSignal </ci>
                  <ci> PseudoBioObj__PROTEIN_M_VEGFSignal </ci>
                </apply>
                <apply>
                  <plus/>
                  <ci> c_PROTEIN_VEGFSignal </ci>
                  <ci> PseudoBioObj__PROTEIN_M_VEGFSignal </ci>
                </apply>
              </apply>
              <apply>
                <divide/>
                <apply>
                  <times/>
                  <ci> k_PROTEIN_Hex </ci>
                  <ci> PseudoBioObj__PROTEIN_M_Hex </ci>
                </apply>
                <apply>
                  <plus/>
                  <ci> c_PROTEIN_Hex </ci>
                  <ci> PseudoBioObj__PROTEIN_M_Hex </ci>
                </apply>
              </apply>
              <apply>
                <divide/>
                <apply>
                  <times/>
                  <ci> k_PROTEIN_Erg </ci>
                  <ci> PseudoBioObj__PROTEIN_M_Erg </ci>
                </apply>
                <apply>
                  <plus/>
                  <ci> c_PROTEIN_Erg </ci>
                  <ci> PseudoBioObj__PROTEIN_M_Erg </ci>
                </apply>
              </apply>
            </apply>
          </math>
          <listOfParameters>
            <parameter id="k_PROTEIN_Hex" value="1"/>
            <parameter id="c_PROTEIN_Hex" value="1"/>
            <parameter id="k_PROTEIN_Ets1" value="1"/>
            <parameter id="c_PROTEIN_Ets1" value="1"/>
            <parameter id="k_PROTEIN_VEGFSignal" value="1"/>
            <parameter id="c_PROTEIN_VEGFSignal" value="1"/>
            <parameter id="k_PROTEIN_Erg" value="1"/>
            <parameter id="c_PROTEIN_Erg" value="1"/>
            <parameter id="k_PROTEIN_Alx1" value="1"/>
            <parameter id="c_PROTEIN_Alx1" value="1"/>
          </listOfParameters>
        </kineticLaw>
      </reaction>
      <reaction id="PseudoBioObj__GENE_M_Not_transcription_0" name="PseudoBioObj.GENE_M_Not_transcription" reversible="false">
        <listOfReactants>
          <speciesReference species="PseudoBioObj__GENE_M_Not"/>
        </listOfReactants>
        <listOfProducts>
          <speciesReference species="PseudoBioObj__mRNA_M_Not"/>
        </listOfProducts>
        <listOfModifiers>
          <modifierSpeciesReference species="PseudoBioObj__PROTEIN_M_GataE"/>
        </listOfModifiers>
        <kineticLaw>
          <math xmlns="http://www.w3.org/1998/Math/MathML">
            <apply>
                <divide/>
                <apply>
                  <times/>
                  <ci> k_PROTEIN_GataE </ci>
                  <ci> PseudoBioObj__PROTEIN_M_GataE </ci>
                </apply>
                <apply>
                  <plus/>
                  <ci> c_PROTEIN_GataE </ci>
                  <ci> PseudoBioObj__PROTEIN_M_GataE </ci>
                </apply>
            </apply>
          </math>
          <listOfParameters>
            <parameter id="k_PROTEIN_GataE" value="1"/>
            <parameter id="c_PROTEIN_GataE" value="1"/>
          </listOfParameters>
        </kineticLaw>
      </reaction>
      <reaction id="PseudoBioObj__GENE_M_Nrl_transcription_0" name="PseudoBioObj.GENE_M_Nrl_transcription" reversible="false">
        <listOfReactants>
          <speciesReference species="PseudoBioObj__GENE_M_Nrl"/>
        </listOfReactants>
        <listOfProducts>
          <speciesReference species="PseudoBioObj__mRNA_M_Nrl"/>
        </listOfProducts>
        <listOfModifiers>
          <modifierSpeciesReference species="PseudoBioObj__PROTEIN_M_TBr"/>
          <modifierSpeciesReference species="PseudoBioObj__PROTEIN_M_UMANrl"/>
          <modifierSpeciesReference species="PseudoBioObj__PROTEIN_M_FoxN23"/>
          <modifierSpeciesReference species="PseudoBioObj__PROTEIN_M_GataE"/>
          <modifierSpeciesReference species="PseudoBioObj__PROTEIN_M_HesC"/>
          <modifierSpeciesReference species="PseudoBioObj__PROTEIN_E_Bra"/>
          <modifierSpeciesReference species="PseudoBioObj__PROTEIN_M_Tgif"/>
        </listOfModifiers>
        <kineticLaw>
          <math xmlns="http://www.w3.org/1998/Math/MathML">
            <apply>
              <times/>
              <apply>
                <plus/>
                <apply>
                  <divide/>
                  <apply>
                    <times/>
                    <ci> k_PROTEIN_TBr </ci>
                    <ci> PseudoBioObj__PROTEIN_M_TBr </ci>
                  </apply>
                  <apply>
                    <plus/>
                    <ci> c_PROTEIN_TBr </ci>
                    <ci> PseudoBioObj__PROTEIN_M_TBr </ci>
                  </apply>
                </apply>
                <apply>
                  <divide/>
                  <apply>
                    <times/>
                    <ci> k_PROTEIN_UMANrl </ci>
                    <ci> PseudoBioObj__PROTEIN_M_UMANrl </ci>
                  </apply>
                  <apply>
                    <plus/>
                    <ci> c_PROTEIN_UMANrl </ci>
                    <ci> PseudoBioObj__PROTEIN_M_UMANrl </ci>
                  </apply>
                </apply>
                <apply>
                  <divide/>
                  <apply>
                    <times/>
                    <ci> k_PROTEIN_FoxN23 </ci>
                    <ci> PseudoBioObj__PROTEIN_M_FoxN23 </ci>
                  </apply>
                  <apply>
                    <plus/>
                    <ci> c_PROTEIN_FoxN23 </ci>
                    <ci> PseudoBioObj__PROTEIN_M_FoxN23 </ci>
                  </apply>
                </apply>
              </apply>
              <apply>
                <divide/>
                <apply>
                  <times/>
                  <ci> k_PROTEIN_GataE </ci>
                  <ci> c_PROTEIN_GataE </ci>
                </apply>
                <apply>
                  <plus/>
                  <ci> c_PROTEIN_GataE </ci>
                  <ci> PseudoBioObj__PROTEIN_M_GataE </ci>
                </apply>
              </apply>
              <apply>
                <divide/>
                <apply>
                  <times/>
                  <ci> k_PROTEIN_HesC </ci>
                  <ci> c_PROTEIN_HesC </ci>
                </apply>
                <apply>
                  <plus/>
                  <ci> c_PROTEIN_HesC </ci>
                  <ci> PseudoBioObj__PROTEIN_M_HesC </ci>
                </apply>
              </apply>
              <apply>
                <divide/>
                <apply>
                  <times/>
                  <ci> k_PROTEIN_Bra </ci>
                  <ci> c_PROTEIN_Bra </ci>
                </apply>
                <apply>
                  <plus/>
                  <ci> c_PROTEIN_Bra </ci>
                  <ci> PseudoBioObj__PROTEIN_E_Bra </ci>
                </apply>
              </apply>
              <apply>
                <divide/>
                <apply>
                  <times/>
                  <ci> k_PROTEIN_Tgif </ci>
                  <ci> c_PROTEIN_Tgif </ci>
                </apply>
                <apply>
                  <plus/>
                  <ci> c_PROTEIN_Tgif </ci>
                  <ci> PseudoBioObj__PROTEIN_M_Tgif </ci>
                </apply>
              </apply>
            </apply>
          </math>
          <listOfParameters>
            <parameter id="k_PROTEIN_HesC" value="1"/>
            <parameter id="c_PROTEIN_HesC" value="1"/>
            <parameter id="k_PROTEIN_Tgif" value="1"/>
            <parameter id="c_PROTEIN_Tgif" value="1"/>
            <parameter id="k_PROTEIN_TBr" value="1"/>
            <parameter id="c_PROTEIN_TBr" value="1"/>
            <parameter id="k_PROTEIN_UMANrl" value="1"/>
            <parameter id="c_PROTEIN_UMANrl" value="1"/>
            <parameter id="k_PROTEIN_FoxN23" value="1"/>
            <parameter id="c_PROTEIN_FoxN23" value="1"/>
            <parameter id="k_PROTEIN_Bra" value="1"/>
            <parameter id="c_PROTEIN_Bra" value="1"/>
            <parameter id="k_PROTEIN_GataE" value="1"/>
            <parameter id="c_PROTEIN_GataE" value="1"/>
          </listOfParameters>
        </kineticLaw>
      </reaction>
      <reaction id="PseudoBioObj__GENE_M_OrCt_transcription_0" name="PseudoBioObj.GENE_M_OrCt_transcription" reversible="false">
        <listOfReactants>
          <speciesReference species="PseudoBioObj__GENE_M_OrCt"/>
        </listOfReactants>
        <listOfProducts>
          <speciesReference species="PseudoBioObj__mRNA_M_OrCt"/>
        </listOfProducts>
        <listOfModifiers>
          <modifierSpeciesReference species="PseudoBioObj__PROTEIN_M_Bra"/>
          <modifierSpeciesReference species="PseudoBioObj__PROTEIN_E_Bra"/>
          <modifierSpeciesReference species="PseudoBioObj__PROTEIN_M_Hox"/>
        </listOfModifiers>
        <kineticLaw>
          <math xmlns="http://www.w3.org/1998/Math/MathML">
            <apply>
              <times/>
              <apply>
                <plus/>
                <apply>
                  <divide/>
                  <apply>
                    <times/>
                    <ci> k_PROTEIN_Bra </ci>
                    <ci> PseudoBioObj__PROTEIN_M_Bra </ci>
                  </apply>
                  <apply>
                    <plus/>
                    <ci> c_PROTEIN_Bra </ci>
                    <ci> PseudoBioObj__PROTEIN_M_Bra </ci>
                  </apply>
                </apply>
                <apply>
                  <divide/>
                  <apply>
                    <times/>
                    <ci> k_PROTEIN_Bra </ci>
                    <ci> PseudoBioObj__PROTEIN_E_Bra </ci>
                  </apply>
                  <apply>
                    <plus/>
                    <ci> c_PROTEIN_Bra </ci>
                    <ci> PseudoBioObj__PROTEIN_E_Bra </ci>
                  </apply>
                </apply>
              </apply>
              <apply>
                <divide/>
                <apply>
                  <times/>
                  <ci> k_PROTEIN_Hox </ci>
                  <ci> c_PROTEIN_Hox </ci>
                </apply>
                <apply>
                  <plus/>
                  <ci> c_PROTEIN_Hox </ci>
                  <ci> PseudoBioObj__PROTEIN_M_Hox </ci>
                </apply>
              </apply>
            </apply>
          </math>
          <listOfParameters>
            <parameter id="k_PROTEIN_Bra" value="1"/>
            <parameter id="c_PROTEIN_Bra" value="1"/>
            <parameter id="k_PROTEIN_Hox" value="1"/>
            <parameter id="c_PROTEIN_Hox" value="1"/>
          </listOfParameters>
        </kineticLaw>
      </reaction>
      <reaction id="PseudoBioObj__GENE_M_Otx_transcription_0" name="PseudoBioObj.GENE_M_Otx_transcription" reversible="false">
        <listOfReactants>
          <speciesReference species="PseudoBioObj__GENE_M_Otx"/>
        </listOfReactants>
        <listOfProducts>
          <speciesReference species="PseudoBioObj__mRNA_M_Otx"/>
        </listOfProducts>
        <listOfModifiers>
          <modifierSpeciesReference species="PseudoBioObj__PROTEIN_M_UVAOtx"/>
          <modifierSpeciesReference species="PseudoBioObj__PROTEIN_M_Blimp1"/>
          <modifierSpeciesReference species="PseudoBioObj__PROTEIN_M_GataE"/>
          <modifierSpeciesReference species="PseudoBioObj__PROTEIN_M_Otx"/>
        </listOfModifiers>
        <kineticLaw>
          <math xmlns="http://www.w3.org/1998/Math/MathML">
            <apply>
              <plus/>
              <apply>
                <divide/>
                <apply>
                  <times/>
                  <ci> k_PROTEIN_UVAOtx </ci>
                  <ci> PseudoBioObj__PROTEIN_M_UVAOtx </ci>
                </apply>
                <apply>
                  <plus/>
                  <ci> c_PROTEIN_UVAOtx </ci>
                  <ci> PseudoBioObj__PROTEIN_M_UVAOtx </ci>
                </apply>
              </apply>
              <apply>
                <divide/>
                <apply>
                  <times/>
                  <ci> k_PROTEIN_Blimp1 </ci>
                  <ci> PseudoBioObj__PROTEIN_M_Blimp1 </ci>
                </apply>
                <apply>
                  <plus/>
                  <ci> c_PROTEIN_Blimp1 </ci>
                  <ci> PseudoBioObj__PROTEIN_M_Blimp1 </ci>
                </apply>
              </apply>
              <apply>
                <divide/>
                <apply>
                  <times/>
                  <ci> k_PROTEIN_GataE </ci>
                  <ci> PseudoBioObj__PROTEIN_M_GataE </ci>
                </apply>
                <apply>
                  <plus/>
                  <ci> c_PROTEIN_GataE </ci>
                  <ci> PseudoBioObj__PROTEIN_M_GataE </ci>
                </apply>
              </apply>
              <apply>
                <divide/>
                <apply>
                  <times/>
                  <ci> k_PROTEIN_Otx </ci>
                  <ci> PseudoBioObj__PROTEIN_M_Otx </ci>
                </apply>
                <apply>
                  <plus/>
                  <ci> c_PROTEIN_Otx </ci>
                  <ci> PseudoBioObj__PROTEIN_M_Otx </ci>
                </apply>
              </apply>
            </apply>
          </math>
          <listOfParameters>
            <parameter id="k_PROTEIN_UVAOtx" value="1"/>
            <parameter id="c_PROTEIN_UVAOtx" value="1"/>
            <parameter id="k_PROTEIN_Otx" value="1"/>
            <parameter id="c_PROTEIN_Otx" value="1"/>
            <parameter id="k_PROTEIN_GataE" value="1"/>
            <parameter id="c_PROTEIN_GataE" value="1"/>
            <parameter id="k_PROTEIN_Blimp1" value="1"/>
            <parameter id="c_PROTEIN_Blimp1" value="1"/>
          </listOfParameters>
        </kineticLaw>
      </reaction>
      <reaction id="PseudoBioObj__GENE_M_Pks_transcription_0" name="PseudoBioObj.GENE_M_Pks_transcription" reversible="false">
        <listOfReactants>
          <speciesReference species="PseudoBioObj__GENE_M_Pks"/>
        </listOfReactants>
        <listOfProducts>
          <speciesReference species="PseudoBioObj__mRNA_M_Pks"/>
        </listOfProducts>
        <listOfModifiers>
          <modifierSpeciesReference species="PseudoBioObj__PROTEIN_E_Bra"/>
          <modifierSpeciesReference species="PseudoBioObj__PROTEIN_M_Gcm"/>
          <modifierSpeciesReference species="PseudoBioObj__PROTEIN_M_GataE"/>
        </listOfModifiers>
        <kineticLaw>
          <math xmlns="http://www.w3.org/1998/Math/MathML">
            <apply>
              <plus/>
              <apply>
                <divide/>
                <apply>
                  <times/>
                  <ci> k_PROTEIN_Bra </ci>
                  <ci> PseudoBioObj__PROTEIN_E_Bra </ci>
                </apply>
                <apply>
                  <plus/>
                  <ci> c_PROTEIN_Bra </ci>
                  <ci> PseudoBioObj__PROTEIN_E_Bra </ci>
                </apply>
              </apply>
              <apply>
                <divide/>
                <apply>
                  <times/>
                  <ci> k_PROTEIN_Gcm </ci>
                  <ci> PseudoBioObj__PROTEIN_M_Gcm </ci>
                </apply>
                <apply>
                  <plus/>
                  <ci> c_PROTEIN_Gcm </ci>
                  <ci> PseudoBioObj__PROTEIN_M_Gcm </ci>
                </apply>
              </apply>
              <apply>
                <divide/>
                <apply>
                  <times/>
                  <ci> k_PROTEIN_GataE </ci>
                  <ci> PseudoBioObj__PROTEIN_M_GataE </ci>
                </apply>
                <apply>
                  <plus/>
                  <ci> c_PROTEIN_GataE </ci>
                  <ci> PseudoBioObj__PROTEIN_M_GataE </ci>
                </apply>
              </apply>
            </apply>
          </math>
          <listOfParameters>
            <parameter id="k_PROTEIN_Bra" value="1"/>
            <parameter id="c_PROTEIN_Bra" value="1"/>
            <parameter id="k_PROTEIN_GataE" value="1"/>
            <parameter id="c_PROTEIN_GataE" value="1"/>
            <parameter id="k_PROTEIN_Gcm" value="1"/>
            <parameter id="c_PROTEIN_Gcm" value="1"/>
          </listOfParameters>
        </kineticLaw>
      </reaction>
      <reaction id="PseudoBioObj__GENE_M_Pmar1_transcription_0" name="PseudoBioObj.GENE_M_Pmar1_transcription" reversible="false">
        <listOfReactants>
          <speciesReference species="PseudoBioObj__GENE_M_Pmar1"/>
        </listOfReactants>
        <listOfProducts>
          <speciesReference species="PseudoBioObj__mRNA_M_Pmar1"/>
        </listOfProducts>
        <listOfModifiers>
          <modifierSpeciesReference species="PseudoBioObj__PROTEIN_M_nBTCF"/>
          <modifierSpeciesReference species="PseudoBioObj__PROTEIN_M_Otx"/>
          <modifierSpeciesReference species="PseudoBioObj__PROTEIN_M_GroTCF"/>
        </listOfModifiers>
        <kineticLaw>
          <math xmlns="http://www.w3.org/1998/Math/MathML">
            <apply>
              <times/>
              <apply>
                <plus/>
                <apply>
                  <divide/>
                  <apply>
                    <times/>
                    <ci> k_PROTEIN_nBTCF </ci>
                    <ci> PseudoBioObj__PROTEIN_M_nBTCF </ci>
                  </apply>
                  <apply>
                    <plus/>
                    <ci> c_PROTEIN_nBTCF </ci>
                    <ci> PseudoBioObj__PROTEIN_M_nBTCF </ci>
                  </apply>
                </apply>
                <apply>
                  <divide/>
                  <apply>
                    <times/>
                    <ci> k_PROTEIN_Otx </ci>
                    <ci> PseudoBioObj__PROTEIN_M_Otx </ci>
                  </apply>
                  <apply>
                    <plus/>
                    <ci> c_PROTEIN_Otx </ci>
                    <ci> PseudoBioObj__PROTEIN_M_Otx </ci>
                  </apply>
                </apply>
              </apply>
              <apply>
                <divide/>
                <apply>
                  <times/>
                  <ci> k_PROTEIN_GroTCF </ci>
                  <ci> c_PROTEIN_GroTCF </ci>
                </apply>
                <apply>
                  <plus/>
                  <ci> c_PROTEIN_GroTCF </ci>
                  <ci> PseudoBioObj__PROTEIN_M_GroTCF </ci>
                </apply>
              </apply>
            </apply>
          </math>
          <listOfParameters>
            <parameter id="k_PROTEIN_GroTCF" value="1"/>
            <parameter id="c_PROTEIN_GroTCF" value="1"/>
            <parameter id="k_PROTEIN_Otx" value="1"/>
            <parameter id="c_PROTEIN_Otx" value="1"/>
            <parameter id="k_PROTEIN_nBTCF" value="1"/>
            <parameter id="c_PROTEIN_nBTCF" value="1"/>
          </listOfParameters>
        </kineticLaw>
      </reaction>
      <reaction id="PseudoBioObj__GENE_M_Sm27_transcription_0" name="PseudoBioObj.GENE_M_Sm27_transcription" reversible="false">
        <listOfReactants>
          <speciesReference species="PseudoBioObj__GENE_M_Sm27"/>
        </listOfReactants>
        <listOfProducts>
          <speciesReference species="PseudoBioObj__mRNA_M_Sm27"/>
        </listOfProducts>
        <listOfModifiers>
          <modifierSpeciesReference species="PseudoBioObj__PROTEIN_M_Dri"/>
          <modifierSpeciesReference species="PseudoBioObj__PROTEIN_M_Hnf6"/>
          <modifierSpeciesReference species="PseudoBioObj__PROTEIN_M_Ets1"/>
          <modifierSpeciesReference species="PseudoBioObj__PROTEIN_M_Alx1"/>
          <modifierSpeciesReference species="PseudoBioObj__PROTEIN_M_Tel"/>
          <modifierSpeciesReference species="PseudoBioObj__PROTEIN_M_Hex"/>
          <modifierSpeciesReference species="PseudoBioObj__PROTEIN_M_Erg"/>
        </listOfModifiers>
        <kineticLaw>
          <math xmlns="http://www.w3.org/1998/Math/MathML">
            <apply>
              <plus/>
              <apply>
                <divide/>
                <apply>
                  <times/>
                  <ci> k_PROTEIN_Dri </ci>
                  <ci> PseudoBioObj__PROTEIN_M_Dri </ci>
                </apply>
                <apply>
                  <plus/>
                  <ci> c_PROTEIN_Dri </ci>
                  <ci> PseudoBioObj__PROTEIN_M_Dri </ci>
                </apply>
              </apply>
              <apply>
                <divide/>
                <apply>
                  <times/>
                  <ci> k_PROTEIN_Hnf6 </ci>
                  <ci> PseudoBioObj__PROTEIN_M_Hnf6 </ci>
                </apply>
                <apply>
                  <plus/>
                  <ci> c_PROTEIN_Hnf6 </ci>
                  <ci> PseudoBioObj__PROTEIN_M_Hnf6 </ci>
                </apply>
              </apply>
              <apply>
                <divide/>
                <apply>
                  <times/>
                  <ci> k_PROTEIN_Ets1 </ci>
                  <ci> PseudoBioObj__PROTEIN_M_Ets1 </ci>
                </apply>
                <apply>
                  <plus/>
                  <ci> c_PROTEIN_Ets1 </ci>
                  <ci> PseudoBioObj__PROTEIN_M_Ets1 </ci>
                </apply>
              </apply>
              <apply>
                <divide/>
                <apply>
                  <times/>
                  <ci> k_PROTEIN_Alx1 </ci>
                  <ci> PseudoBioObj__PROTEIN_M_Alx1 </ci>
                </apply>
                <apply>
                  <plus/>
                  <ci> c_PROTEIN_Alx1 </ci>
                  <ci> PseudoBioObj__PROTEIN_M_Alx1 </ci>
                </apply>
              </apply>
              <apply>
                <divide/>
                <apply>
                  <times/>
                  <ci> k_PROTEIN_Tel </ci>
                  <ci> PseudoBioObj__PROTEIN_M_Tel </ci>
                </apply>
                <apply>
                  <plus/>
                  <ci> c_PROTEIN_Tel </ci>
                  <ci> PseudoBioObj__PROTEIN_M_Tel </ci>
                </apply>
              </apply>
              <apply>
                <divide/>
                <apply>
                  <times/>
                  <ci> k_PROTEIN_Hex </ci>
                  <ci> PseudoBioObj__PROTEIN_M_Hex </ci>
                </apply>
                <apply>
                  <plus/>
                  <ci> c_PROTEIN_Hex </ci>
                  <ci> PseudoBioObj__PROTEIN_M_Hex </ci>
                </apply>
              </apply>
              <apply>
                <divide/>
                <apply>
                  <times/>
                  <ci> k_PROTEIN_Erg </ci>
                  <ci> PseudoBioObj__PROTEIN_M_Erg </ci>
                </apply>
                <apply>
                  <plus/>
                  <ci> c_PROTEIN_Erg </ci>
                  <ci> PseudoBioObj__PROTEIN_M_Erg </ci>
                </apply>
              </apply>
            </apply>
          </math>
          <listOfParameters>
            <parameter id="k_PROTEIN_Ets1" value="1"/>
            <parameter id="c_PROTEIN_Ets1" value="1"/>
            <parameter id="k_PROTEIN_Hex" value="1"/>
            <parameter id="c_PROTEIN_Hex" value="1"/>
            <parameter id="k_PROTEIN_Alx1" value="1"/>
            <parameter id="c_PROTEIN_Alx1" value="1"/>
            <parameter id="k_PROTEIN_Dri" value="1"/>
            <parameter id="c_PROTEIN_Dri" value="1"/>
            <parameter id="k_PROTEIN_Erg" value="1"/>
            <parameter id="c_PROTEIN_Erg" value="1"/>
            <parameter id="k_PROTEIN_Tel" value="1"/>
            <parameter id="c_PROTEIN_Tel" value="1"/>
            <parameter id="k_PROTEIN_Hnf6" value="1"/>
            <parameter id="c_PROTEIN_Hnf6" value="1"/>
          </listOfParameters>
        </kineticLaw>
      </reaction>
      <reaction id="PseudoBioObj__GENE_M_Sm30_transcription_0" name="PseudoBioObj.GENE_M_Sm30_transcription" reversible="false">
        <listOfReactants>
          <speciesReference species="PseudoBioObj__GENE_M_Sm30"/>
        </listOfReactants>
        <listOfProducts>
          <speciesReference species="PseudoBioObj__mRNA_M_Sm30"/>
        </listOfProducts>
        <listOfModifiers>
          <modifierSpeciesReference species="PseudoBioObj__PROTEIN_M_VEGFSignal"/>
        </listOfModifiers>
        <kineticLaw>
          <math xmlns="http://www.w3.org/1998/Math/MathML">
            <apply>
                <divide/>
                <apply>
                  <times/>
                  <ci> k_PROTEIN_VEGFSignal </ci>
                  <ci> PseudoBioObj__PROTEIN_M_VEGFSignal </ci>
                </apply>
                <apply>
                  <plus/>
                  <ci> c_PROTEIN_VEGFSignal </ci>
                  <ci> PseudoBioObj__PROTEIN_M_VEGFSignal </ci>
                </apply>
            </apply>
          </math>
          <listOfParameters>
            <parameter id="k_PROTEIN_VEGFSignal" value="1"/>
            <parameter id="c_PROTEIN_VEGFSignal" value="1"/>
          </listOfParameters>
        </kineticLaw>
      </reaction>
      <reaction id="PseudoBioObj__GENE_M_Sm50_transcription_0" name="PseudoBioObj.GENE_M_Sm50_transcription" reversible="false">
        <listOfReactants>
          <speciesReference species="PseudoBioObj__GENE_M_Sm50"/>
        </listOfReactants>
        <listOfProducts>
          <speciesReference species="PseudoBioObj__mRNA_M_Sm50"/>
        </listOfProducts>
        <listOfModifiers>
          <modifierSpeciesReference species="PseudoBioObj__PROTEIN_M_Dri"/>
          <modifierSpeciesReference species="PseudoBioObj__PROTEIN_M_Hnf6"/>
          <modifierSpeciesReference species="PseudoBioObj__PROTEIN_M_Ets1"/>
          <modifierSpeciesReference species="PseudoBioObj__PROTEIN_M_Alx1"/>
          <modifierSpeciesReference species="PseudoBioObj__PROTEIN_M_Tel"/>
          <modifierSpeciesReference species="PseudoBioObj__PROTEIN_M_Hex"/>
          <modifierSpeciesReference species="PseudoBioObj__PROTEIN_M_Erg"/>
          <modifierSpeciesReference species="PseudoBioObj__PROTEIN_M_VEGFSignal"/>
        </listOfModifiers>
        <kineticLaw>
          <math xmlns="http://www.w3.org/1998/Math/MathML">
            <apply>
              <plus/>
              <apply>
                <divide/>
                <apply>
                  <times/>
                  <ci> k_PROTEIN_Dri </ci>
                  <ci> PseudoBioObj__PROTEIN_M_Dri </ci>
                </apply>
                <apply>
                  <plus/>
                  <ci> c_PROTEIN_Dri </ci>
                  <ci> PseudoBioObj__PROTEIN_M_Dri </ci>
                </apply>
              </apply>
              <apply>
                <divide/>
                <apply>
                  <times/>
                  <ci> k_PROTEIN_Hnf6 </ci>
                  <ci> PseudoBioObj__PROTEIN_M_Hnf6 </ci>
                </apply>
                <apply>
                  <plus/>
                  <ci> c_PROTEIN_Hnf6 </ci>
                  <ci> PseudoBioObj__PROTEIN_M_Hnf6 </ci>
                </apply>
              </apply>
              <apply>
                <divide/>
                <apply>
                  <times/>
                  <ci> k_PROTEIN_Ets1 </ci>
                  <ci> PseudoBioObj__PROTEIN_M_Ets1 </ci>
                </apply>
                <apply>
                  <plus/>
                  <ci> c_PROTEIN_Ets1 </ci>
                  <ci> PseudoBioObj__PROTEIN_M_Ets1 </ci>
                </apply>
              </apply>
              <apply>
                <divide/>
                <apply>
                  <times/>
                  <ci> k_PROTEIN_Alx1 </ci>
                  <ci> PseudoBioObj__PROTEIN_M_Alx1 </ci>
                </apply>
                <apply>
                  <plus/>
                  <ci> c_PROTEIN_Alx1 </ci>
                  <ci> PseudoBioObj__PROTEIN_M_Alx1 </ci>
                </apply>
              </apply>
              <apply>
                <divide/>
                <apply>
                  <times/>
                  <ci> k_PROTEIN_Tel </ci>
                  <ci> PseudoBioObj__PROTEIN_M_Tel </ci>
                </apply>
                <apply>
                  <plus/>
                  <ci> c_PROTEIN_Tel </ci>
                  <ci> PseudoBioObj__PROTEIN_M_Tel </ci>
                </apply>
              </apply>
              <apply>
                <divide/>
                <apply>
                  <times/>
                  <ci> k_PROTEIN_Hex </ci>
                  <ci> PseudoBioObj__PROTEIN_M_Hex </ci>
                </apply>
                <apply>
                  <plus/>
                  <ci> c_PROTEIN_Hex </ci>
                  <ci> PseudoBioObj__PROTEIN_M_Hex </ci>
                </apply>
              </apply>
              <apply>
                <divide/>
                <apply>
                  <times/>
                  <ci> k_PROTEIN_Erg </ci>
                  <ci> PseudoBioObj__PROTEIN_M_Erg </ci>
                </apply>
                <apply>
                  <plus/>
                  <ci> c_PROTEIN_Erg </ci>
                  <ci> PseudoBioObj__PROTEIN_M_Erg </ci>
                </apply>
              </apply>
              <apply>
                <divide/>
                <apply>
                  <times/>
                  <ci> k_PROTEIN_VEGFSignal </ci>
                  <ci> PseudoBioObj__PROTEIN_M_VEGFSignal </ci>
                </apply>
                <apply>
                  <plus/>
                  <ci> c_PROTEIN_VEGFSignal </ci>
                  <ci> PseudoBioObj__PROTEIN_M_VEGFSignal </ci>
                </apply>
              </apply>
            </apply>
          </math>
          <listOfParameters>
            <parameter id="k_PROTEIN_Ets1" value="1"/>
            <parameter id="c_PROTEIN_Ets1" value="1"/>
            <parameter id="k_PROTEIN_Hex" value="1"/>
            <parameter id="c_PROTEIN_Hex" value="1"/>
            <parameter id="k_PROTEIN_Alx1" value="1"/>
            <parameter id="c_PROTEIN_Alx1" value="1"/>
            <parameter id="k_PROTEIN_Dri" value="1"/>
            <parameter id="c_PROTEIN_Dri" value="1"/>
            <parameter id="k_PROTEIN_Erg" value="1"/>
            <parameter id="c_PROTEIN_Erg" value="1"/>
            <parameter id="k_PROTEIN_VEGFSignal" value="1"/>
            <parameter id="c_PROTEIN_VEGFSignal" value="1"/>
            <parameter id="k_PROTEIN_Tel" value="1"/>
            <parameter id="c_PROTEIN_Tel" value="1"/>
            <parameter id="k_PROTEIN_Hnf6" value="1"/>
            <parameter id="c_PROTEIN_Hnf6" value="1"/>
          </listOfParameters>
        </kineticLaw>
      </reaction>
      <reaction id="PseudoBioObj__GENE_M_Snail_transcription_0" name="PseudoBioObj.GENE_M_Snail_transcription" reversible="false">
        <listOfReactants>
          <speciesReference species="PseudoBioObj__GENE_M_Snail"/>
        </listOfReactants>
        <listOfProducts>
          <speciesReference species="PseudoBioObj__mRNA_M_Snail"/>
        </listOfProducts>
        <listOfModifiers>
          <modifierSpeciesReference species="PseudoBioObj__PROTEIN_M_Hex"/>
        </listOfModifiers>
        <kineticLaw>
          <math xmlns="http://www.w3.org/1998/Math/MathML">
            <apply>
                <divide/>
                <apply>
                  <times/>
                  <ci> k_PROTEIN_Hex </ci>
                  <ci> PseudoBioObj__PROTEIN_M_Hex </ci>
                </apply>
                <apply>
                  <plus/>
                  <ci> c_PROTEIN_Hex </ci>
                  <ci> PseudoBioObj__PROTEIN_M_Hex </ci>
                </apply>
            </apply>
          </math>
          <listOfParameters>
            <parameter id="k_PROTEIN_Hex" value="1"/>
            <parameter id="c_PROTEIN_Hex" value="1"/>
          </listOfParameters>
        </kineticLaw>
      </reaction>
      <reaction id="PseudoBioObj__GENE_M_SoxB1_transcription_0" name="PseudoBioObj.GENE_M_SoxB1_transcription" reversible="false">
        <listOfReactants>
          <speciesReference species="PseudoBioObj__GENE_M_SoxB1"/>
        </listOfReactants>
        <listOfProducts>
          <speciesReference species="PseudoBioObj__mRNA_M_SoxB1"/>
        </listOfProducts>
        <listOfModifiers>
          <modifierSpeciesReference species="PseudoBioObj__PROTEIN_M_UbiqSoxB1"/>
          <modifierSpeciesReference species="PseudoBioObj__PROTEIN_M_SoxB1"/>
        </listOfModifiers>
        <kineticLaw>
          <math xmlns="http://www.w3.org/1998/Math/MathML">
            <apply>
              <times/>
              <apply>
                <divide/>
                <apply>
                  <times/>
                  <ci> k_PROTEIN_UbiqSoxB1 </ci>
                  <ci> PseudoBioObj__PROTEIN_M_UbiqSoxB1 </ci>
                </apply>
                <apply>
                  <plus/>
                  <ci> c_PROTEIN_UbiqSoxB1 </ci>
                  <ci> PseudoBioObj__PROTEIN_M_UbiqSoxB1 </ci>
                </apply>
              </apply>
              <apply>
                <divide/>
                <apply>
                  <times/>
                  <ci> k_PROTEIN_SoxB1 </ci>
                  <ci> c_PROTEIN_SoxB1 </ci>
                </apply>
                <apply>
                  <plus/>
                  <ci> c_PROTEIN_SoxB1 </ci>
                  <ci> PseudoBioObj__PROTEIN_M_SoxB1 </ci>
                </apply>
              </apply>
            </apply>
          </math>
          <listOfParameters>
            <parameter id="k_PROTEIN_UbiqSoxB1" value="1"/>
            <parameter id="c_PROTEIN_UbiqSoxB1" value="1"/>
            <parameter id="k_PROTEIN_SoxB1" value="1"/>
            <parameter id="c_PROTEIN_SoxB1" value="1"/>
          </listOfParameters>
        </kineticLaw>
      </reaction>
      <reaction id="PseudoBioObj__GENE_M_SoxC_transcription_0" name="PseudoBioObj.GENE_M_SoxC_transcription" reversible="false">
        <listOfReactants>
          <speciesReference species="PseudoBioObj__GENE_M_SoxC"/>
        </listOfReactants>
        <listOfProducts>
          <speciesReference species="PseudoBioObj__mRNA_M_SoxC"/>
        </listOfProducts>
        <listOfModifiers>
          <modifierSpeciesReference species="PseudoBioObj__PROTEIN_M_UbiqSoxC"/>
          <modifierSpeciesReference species="PseudoBioObj__PROTEIN_M_HesC"/>
          <modifierSpeciesReference species="PseudoBioObj__PROTEIN_M_SoxC"/>
        </listOfModifiers>
        <kineticLaw>
          <math xmlns="http://www.w3.org/1998/Math/MathML">
            <apply>
              <times/>
              <apply>
                <divide/>
                <apply>
                  <times/>
                  <ci> k_PROTEIN_UbiqSoxC </ci>
                  <ci> PseudoBioObj__PROTEIN_M_UbiqSoxC </ci>
                </apply>
                <apply>
                  <plus/>
                  <ci> c_PROTEIN_UbiqSoxC </ci>
                  <ci> PseudoBioObj__PROTEIN_M_UbiqSoxC </ci>
                </apply>
              </apply>
              <apply>
                <divide/>
                <apply>
                  <times/>
                  <ci> k_PROTEIN_HesC </ci>
                  <ci> c_PROTEIN_HesC </ci>
                </apply>
                <apply>
                  <plus/>
                  <ci> c_PROTEIN_HesC </ci>
                  <ci> PseudoBioObj__PROTEIN_M_HesC </ci>
                </apply>
              </apply>
              <apply>
                <divide/>
                <apply>
                  <times/>
                  <ci> k_PROTEIN_SoxC </ci>
                  <ci> c_PROTEIN_SoxC </ci>
                </apply>
                <apply>
                  <plus/>
                  <ci> c_PROTEIN_SoxC </ci>
                  <ci> PseudoBioObj__PROTEIN_M_SoxC </ci>
                </apply>
              </apply>
            </apply>
          </math>
          <listOfParameters>
            <parameter id="k_PROTEIN_SoxC" value="1"/>
            <parameter id="c_PROTEIN_SoxC" value="1"/>
            <parameter id="k_PROTEIN_HesC" value="1"/>
            <parameter id="c_PROTEIN_HesC" value="1"/>
            <parameter id="k_PROTEIN_UbiqSoxC" value="1"/>
            <parameter id="c_PROTEIN_UbiqSoxC" value="1"/>
          </listOfParameters>
        </kineticLaw>
      </reaction>
      <reaction id="PseudoBioObj__GENE_M_SuTx_transcription_0" name="PseudoBioObj.GENE_M_SuTx_transcription" reversible="false">
        <listOfReactants>
          <speciesReference species="PseudoBioObj__GENE_M_SuTx"/>
        </listOfReactants>
        <listOfProducts>
          <speciesReference species="PseudoBioObj__mRNA_M_SuTx"/>
        </listOfProducts>
        <listOfModifiers>
          <modifierSpeciesReference species="PseudoBioObj__PROTEIN_M_Gcm"/>
          <modifierSpeciesReference species="PseudoBioObj__PROTEIN_M_GataE"/>
        </listOfModifiers>
        <kineticLaw>
          <math xmlns="http://www.w3.org/1998/Math/MathML">
            <apply>
              <plus/>
              <apply>
                <divide/>
                <apply>
                  <times/>
                  <ci> k_PROTEIN_Gcm </ci>
                  <ci> PseudoBioObj__PROTEIN_M_Gcm </ci>
                </apply>
                <apply>
                  <plus/>
                  <ci> c_PROTEIN_Gcm </ci>
                  <ci> PseudoBioObj__PROTEIN_M_Gcm </ci>
                </apply>
              </apply>
              <apply>
                <divide/>
                <apply>
                  <times/>
                  <ci> k_PROTEIN_GataE </ci>
                  <ci> PseudoBioObj__PROTEIN_M_GataE </ci>
                </apply>
                <apply>
                  <plus/>
                  <ci> c_PROTEIN_GataE </ci>
                  <ci> PseudoBioObj__PROTEIN_M_GataE </ci>
                </apply>
              </apply>
            </apply>
          </math>
          <listOfParameters>
            <parameter id="k_PROTEIN_GataE" value="1"/>
            <parameter id="c_PROTEIN_GataE" value="1"/>
            <parameter id="k_PROTEIN_Gcm" value="1"/>
            <parameter id="c_PROTEIN_Gcm" value="1"/>
          </listOfParameters>
        </kineticLaw>
      </reaction>
      <reaction id="PseudoBioObj__GENE_M_TBr_transcription_0" name="PseudoBioObj.GENE_M_TBr_transcription" reversible="false">
        <listOfReactants>
          <speciesReference species="PseudoBioObj__GENE_M_TBr"/>
        </listOfReactants>
        <listOfProducts>
          <speciesReference species="PseudoBioObj__mRNA_M_TBr"/>
        </listOfProducts>
        <listOfModifiers>
          <modifierSpeciesReference species="PseudoBioObj__PROTEIN_M_Ets1"/>
          <modifierSpeciesReference species="PseudoBioObj__PROTEIN_M_HesC"/>
          <modifierSpeciesReference species="PseudoBioObj__PROTEIN_M_TBr"/>
        </listOfModifiers>
        <kineticLaw>
          <math xmlns="http://www.w3.org/1998/Math/MathML">
            <apply>
              <times/>
              <apply>
                <divide/>
                <apply>
                  <times/>
                  <ci> k_PROTEIN_Ets1 </ci>
                  <ci> PseudoBioObj__PROTEIN_M_Ets1 </ci>
                </apply>
                <apply>
                  <plus/>
                  <ci> c_PROTEIN_Ets1 </ci>
                  <ci> PseudoBioObj__PROTEIN_M_Ets1 </ci>
                </apply>
              </apply>
              <apply>
                <divide/>
                <apply>
                  <times/>
                  <ci> k_PROTEIN_HesC </ci>
                  <ci> c_PROTEIN_HesC </ci>
                </apply>
                <apply>
                  <plus/>
                  <ci> c_PROTEIN_HesC </ci>
                  <ci> PseudoBioObj__PROTEIN_M_HesC </ci>
                </apply>
              </apply>
              <apply>
                <divide/>
                <apply>
                  <times/>
                  <ci> k_PROTEIN_TBr </ci>
                  <ci> c_PROTEIN_TBr </ci>
                </apply>
                <apply>
                  <plus/>
                  <ci> c_PROTEIN_TBr </ci>
                  <ci> PseudoBioObj__PROTEIN_M_TBr </ci>
                </apply>
              </apply>
            </apply>
          </math>
          <listOfParameters>
            <parameter id="k_PROTEIN_Ets1" value="1"/>
            <parameter id="c_PROTEIN_Ets1" value="1"/>
            <parameter id="k_PROTEIN_TBr" value="1"/>
            <parameter id="c_PROTEIN_TBr" value="1"/>
            <parameter id="k_PROTEIN_HesC" value="1"/>
            <parameter id="c_PROTEIN_HesC" value="1"/>
          </listOfParameters>
        </kineticLaw>
      </reaction>
      <reaction id="PseudoBioObj__GENE_M_Tel_transcription_0" name="PseudoBioObj.GENE_M_Tel_transcription" reversible="false">
        <listOfReactants>
          <speciesReference species="PseudoBioObj__GENE_M_Tel"/>
        </listOfReactants>
        <listOfProducts>
          <speciesReference species="PseudoBioObj__mRNA_M_Tel"/>
        </listOfProducts>
        <listOfModifiers>
          <modifierSpeciesReference species="PseudoBioObj__PROTEIN_M_UbiqTel"/>
          <modifierSpeciesReference species="PseudoBioObj__PROTEIN_M_Tel"/>
          <modifierSpeciesReference species="PseudoBioObj__PROTEIN_M_HesC"/>
        </listOfModifiers>
        <kineticLaw>
          <math xmlns="http://www.w3.org/1998/Math/MathML">
            <apply>
              <times/>
              <apply>
                <divide/>
                <apply>
                  <times/>
                  <ci> k_PROTEIN_UbiqTel </ci>
                  <ci> PseudoBioObj__PROTEIN_M_UbiqTel </ci>
                </apply>
                <apply>
                  <plus/>
                  <ci> c_PROTEIN_UbiqTel </ci>
                  <ci> PseudoBioObj__PROTEIN_M_UbiqTel </ci>
                </apply>
              </apply>
              <apply>
                <divide/>
                <apply>
                  <times/>
                  <ci> k_PROTEIN_Tel </ci>
                  <ci> c_PROTEIN_Tel </ci>
                </apply>
                <apply>
                  <plus/>
                  <ci> c_PROTEIN_Tel </ci>
                  <ci> PseudoBioObj__PROTEIN_M_Tel </ci>
                </apply>
              </apply>
              <apply>
                <divide/>
                <apply>
                  <times/>
                  <ci> k_PROTEIN_HesC </ci>
                  <ci> c_PROTEIN_HesC </ci>
                </apply>
                <apply>
                  <plus/>
                  <ci> c_PROTEIN_HesC </ci>
                  <ci> PseudoBioObj__PROTEIN_M_HesC </ci>
                </apply>
              </apply>
            </apply>
          </math>
          <listOfParameters>
            <parameter id="k_PROTEIN_UbiqTel" value="1"/>
            <parameter id="c_PROTEIN_UbiqTel" value="1"/>
            <parameter id="k_PROTEIN_Tel" value="1"/>
            <parameter id="c_PROTEIN_Tel" value="1"/>
            <parameter id="k_PROTEIN_HesC" value="1"/>
            <parameter id="c_PROTEIN_HesC" value="1"/>
          </listOfParameters>
        </kineticLaw>
      </reaction>
      <reaction id="PseudoBioObj__GENE_M_Tgif_transcription_0" name="PseudoBioObj.GENE_M_Tgif_transcription" reversible="false">
        <listOfReactants>
          <speciesReference species="PseudoBioObj__GENE_M_Tgif"/>
        </listOfReactants>
        <listOfProducts>
          <speciesReference species="PseudoBioObj__mRNA_M_Tgif"/>
        </listOfProducts>
        <listOfModifiers>
          <modifierSpeciesReference species="PseudoBioObj__PROTEIN_M_Tgif"/>
          <modifierSpeciesReference species="PseudoBioObj__PROTEIN_M_Ets1"/>
          <modifierSpeciesReference species="PseudoBioObj__PROTEIN_M_Erg"/>
          <modifierSpeciesReference species="PseudoBioObj__PROTEIN_M_Hex"/>
        </listOfModifiers>
        <kineticLaw>
          <math xmlns="http://www.w3.org/1998/Math/MathML">
            <apply>
              <plus/>
              <apply>
                <divide/>
                <apply>
                  <times/>
                  <ci> k_PROTEIN_Tgif </ci>
                  <ci> PseudoBioObj__PROTEIN_M_Tgif </ci>
                </apply>
                <apply>
                  <plus/>
                  <ci> c_PROTEIN_Tgif </ci>
                  <ci> PseudoBioObj__PROTEIN_M_Tgif </ci>
                </apply>
              </apply>
              <apply>
                <divide/>
                <apply>
                  <times/>
                  <ci> k_PROTEIN_Ets1 </ci>
                  <ci> PseudoBioObj__PROTEIN_M_Ets1 </ci>
                </apply>
                <apply>
                  <plus/>
                  <ci> c_PROTEIN_Ets1 </ci>
                  <ci> PseudoBioObj__PROTEIN_M_Ets1 </ci>
                </apply>
              </apply>
              <apply>
                <divide/>
                <apply>
                  <times/>
                  <ci> k_PROTEIN_Erg </ci>
                  <ci> PseudoBioObj__PROTEIN_M_Erg </ci>
                </apply>
                <apply>
                  <plus/>
                  <ci> c_PROTEIN_Erg </ci>
                  <ci> PseudoBioObj__PROTEIN_M_Erg </ci>
                </apply>
              </apply>
              <apply>
                <divide/>
                <apply>
                  <times/>
                  <ci> k_PROTEIN_Hex </ci>
                  <ci> PseudoBioObj__PROTEIN_M_Hex </ci>
                </apply>
                <apply>
                  <plus/>
                  <ci> c_PROTEIN_Hex </ci>
                  <ci> PseudoBioObj__PROTEIN_M_Hex </ci>
                </apply>
              </apply>
            </apply>
          </math>
          <listOfParameters>
            <parameter id="k_PROTEIN_Ets1" value="1"/>
            <parameter id="c_PROTEIN_Ets1" value="1"/>
            <parameter id="k_PROTEIN_Hex" value="1"/>
            <parameter id="c_PROTEIN_Hex" value="1"/>
            <parameter id="k_PROTEIN_Erg" value="1"/>
            <parameter id="c_PROTEIN_Erg" value="1"/>
            <parameter id="k_PROTEIN_Tgif" value="1"/>
            <parameter id="c_PROTEIN_Tgif" value="1"/>
          </listOfParameters>
        </kineticLaw>
      </reaction>
      <reaction id="PseudoBioObj__GENE_M_VEGFR_transcription_0" name="PseudoBioObj.GENE_M_VEGFR_transcription" reversible="false">
        <listOfReactants>
          <speciesReference species="PseudoBioObj__GENE_M_VEGFR"/>
        </listOfReactants>
        <listOfProducts>
          <speciesReference species="PseudoBioObj__mRNA_M_VEGFR"/>
        </listOfProducts>
        <listOfModifiers>
          <modifierSpeciesReference species="PseudoBioObj__PROTEIN_M_Alx1"/>
          <modifierSpeciesReference species="PseudoBioObj__PROTEIN_M_Dri"/>
          <modifierSpeciesReference species="PseudoBioObj__PROTEIN_M_Ets1"/>
          <modifierSpeciesReference species="PseudoBioObj__PROTEIN_M_Hex"/>
        </listOfModifiers>
        <kineticLaw>
          <math xmlns="http://www.w3.org/1998/Math/MathML">
            <apply>
              <plus/>
              <apply>
                <divide/>
                <apply>
                  <times/>
                  <ci> k_PROTEIN_Alx1 </ci>
                  <ci> PseudoBioObj__PROTEIN_M_Alx1 </ci>
                </apply>
                <apply>
                  <plus/>
                  <ci> c_PROTEIN_Alx1 </ci>
                  <ci> PseudoBioObj__PROTEIN_M_Alx1 </ci>
                </apply>
              </apply>
              <apply>
                <divide/>
                <apply>
                  <times/>
                  <ci> k_PROTEIN_Dri </ci>
                  <ci> PseudoBioObj__PROTEIN_M_Dri </ci>
                </apply>
                <apply>
                  <plus/>
                  <ci> c_PROTEIN_Dri </ci>
                  <ci> PseudoBioObj__PROTEIN_M_Dri </ci>
                </apply>
              </apply>
              <apply>
                <divide/>
                <apply>
                  <times/>
                  <ci> k_PROTEIN_Ets1 </ci>
                  <ci> PseudoBioObj__PROTEIN_M_Ets1 </ci>
                </apply>
                <apply>
                  <plus/>
                  <ci> c_PROTEIN_Ets1 </ci>
                  <ci> PseudoBioObj__PROTEIN_M_Ets1 </ci>
                </apply>
              </apply>
              <apply>
                <divide/>
                <apply>
                  <times/>
                  <ci> k_PROTEIN_Hex </ci>
                  <ci> PseudoBioObj__PROTEIN_M_Hex </ci>
                </apply>
                <apply>
                  <plus/>
                  <ci> c_PROTEIN_Hex </ci>
                  <ci> PseudoBioObj__PROTEIN_M_Hex </ci>
                </apply>
              </apply>
            </apply>
          </math>
          <listOfParameters>
            <parameter id="k_PROTEIN_Hex" value="1"/>
            <parameter id="c_PROTEIN_Hex" value="1"/>
            <parameter id="k_PROTEIN_Ets1" value="1"/>
            <parameter id="c_PROTEIN_Ets1" value="1"/>
            <parameter id="k_PROTEIN_Dri" value="1"/>
            <parameter id="c_PROTEIN_Dri" value="1"/>
            <parameter id="k_PROTEIN_Alx1" value="1"/>
            <parameter id="c_PROTEIN_Alx1" value="1"/>
          </listOfParameters>
        </kineticLaw>
      </reaction>
      <reaction id="PseudoBioObj__GENE_M_Wnt8_transcription_0" name="PseudoBioObj.GENE_M_Wnt8_transcription" reversible="false">
        <listOfReactants>
[truncated: 749,601 more chars]
